# Supplementary material for: GFPT1 deficiency in muscle leads to myasthenia and myopathy in mice
Source: Hum Mol Genet. 2018 Jun 14;27(18):3218–32. doi: 10.1093/hmg/ddy225 (PMC6121184; doi:10.1093/hmg/ddy225)
Supplement: Supplementary Data [file ddy225_supp.zip]

Archive with 2 entries (2 files):
- EMS_1.pdf
- ESM_2.xlsx
