# Supplementary material for: GFPT1 deficiency in muscle leads to myasthenia and myopathy in mice
Source: Hum Mol Genet. 2018 Jun 14;27(18):3218–32. doi: 10.1093/hmg/ddy225 (PMC6121184; doi:10.1093/hmg/ddy225)
Supplement: Supplementary Data [file ddy225_supp.zip › ESM_2.xlsx]

## Sheet: Sheet1
GFPT1 deficiency in muscle leads to myasthenia and myopathy in mice
Acta Neuropathologica
Yasmin Issop1, Denisa Hathazi2, Muzamil Majid Khan3, Rüdiger Rudolf 3,4,5, Joachim Weis6, Sally Spendiff1, Clarke R. Slater7, Andreas Roos1,2, Hanns Lochmüller1,8,9
Affiliations: 1 - John Walton Muscular Dystrophy Research Centre, MRC Centre for Neuromuscular Diseases, Institute of Genetic Medicine, Newcastle University, Newcastle upon Tyne. 2 - Leibniz-Institut für Analytische Wissenschaften—ISAS e.V, Otto-Hahn-Str. 6b, 44227 Dortmund, Germany. 3 - Institute of Toxicology and Genetics, Karlsruhe Institute of Technology, 76344 Eggenstein-Leopoldshafen, Germa…
Corresponding author: hanns.lochmuller@gmail.com

## Sheet: One or more  unique peptides
Normalized abundance
	Unique peptides	Anova (p)	Description	Gfpt1(tm1d/tm1d)/Control
1	4	0.0227558	Galectin-3 (LEG3_MOUSE)	22.479
2	3	0.00652143	UDP-N-acetylglucosamine-peptide N-acetylglucosaminyltransferase 110 kDa subunit (OGT1_MOUSE)	3.8773
3	1	0.0271668	60S ribosomal protein L3 (RL3_MOUSE)	3.85302
4	1	0.0129265	Periostin (POSTN_MOUSE)	3.79336
5	1	0.0318951	Complement C1q subcomponent subunit B (C1QB_MOUSE)	3.72375
6	1	0.0475284	Coiled-coil domain-containing protein 127 (CC127_MOUSE)	3.63471
7	4	0.0181668	Plastin-2 (PLSL_MOUSE)	3.10934
8	1	0.000195282	Bone marrow proteoglycan (PRG2_MOUSE)	3.10112
9	2	0.00726162	Actin-related protein 2/3 complex subunit 1B (ARC1B_MOUSE)	2.79408
10	2	0.021711	Vitronectin (VTNC_MOUSE)	2.5228
11	1	0.0471094	Minor histocompatibility antigen H13 (HM13_MOUSE)	2.42982
12	8	0.0256704	Membrane primary amine oxidase (AOC3_MOUSE)	2.4054
13	5	0.0340108	Histone H1.5 (H15_MOUSE)	2.39901
14	1	0.0392096	SH3 domain-binding glutamic acid-rich-like protein (SH3L1_MOUSE)	2.34896
15	2	0.0108287	BTB/POZ domain-containing protein KCTD12 (KCD12_MOUSE)	2.33959
16	1	0.0467279	KN motif and ankyrin repeat domain-containing protein 2 (KANK2_MOUSE)	2.33945
17	5	0.0466073	Rho GDP-dissociation inhibitor 2 (GDIR2_MOUSE)	2.28046
18	2	0.0340971	Sec1 family domain-containing protein 1 (SCFD1_MOUSE)	2.27771
19	1	0.0482018	Heme oxygenase 2 (HMOX2_MOUSE)	2.24282
20	13	0.00738777	Annexin A1 (ANXA1_MOUSE)	2.22273
21	2	0.00472795	Protein farnesyltransferase/geranylgeranyltransferase type-1 subunit alpha (FNTA_MOUSE)	2.21073
22	4	0.0419102	Macrophage-capping protein (CAPG_MOUSE)	2.19083
23	1	0.0234606	Histone H1.3 (H13_MOUSE)	2.16614
24	4	0.0175323	Glypican-1 (GPC1_MOUSE)	2.11361
25	3	0.0498195	Cysteine-rich protein 1 (CRIP1_MOUSE)	2.0927
26	1	0.00892016	Cytochrome P450 20A1 (CP20A_MOUSE)	2.09155
27	2	0.00710621	Ras GTPase-activating-like protein IQGAP1 (IQGA1_MOUSE)	2.08691
28	3	0.00523327	Vesicular integral-membrane protein VIP36 (LMAN2_MOUSE)	2.05622
29	3	0.0402302	Complement C4-B (CO4B_MOUSE)	1.98232
30	2	0.0450157	Tubulin-specific chaperone A (TBCA_MOUSE)	1.97184
31	3	0.00917689	Aminopeptidase N (AMPN_MOUSE)	1.96113
32	2	0.0181774	Syntaxin-7 (STX7_MOUSE)	1.82236
33	1	0.0254817	ADP-ribosylation factor 4 (ARF4_MOUSE)	1.80424
34	4	0.0469664	Coatomer subunit gamma-1 (COPG1_MOUSE)	1.79985
35	2	0.0417931	Ras-related protein Rab-7a (RAB7A_MOUSE)	1.79821
36	2	0.0273585	Myristoylated alanine-rich C-kinase substrate (MARCS_MOUSE)	1.78136
37	3	0.0464269	Transcription intermediary factor 1-beta (TIF1B_MOUSE)	1.76604
38	5	0.00464293	Coatomer subunit beta' (COPB2_MOUSE)	1.75446
39	22	0.0223164	Protein disulfide-isomerase A3 (PDIA3_MOUSE)	1.75234
40	3	0.042001	Eukaryotic translation initiation factor 6 (IF6_MOUSE)	1.74221
41	2	0.0312928	Amine oxidase [flavin-containing] A (AOFA_MOUSE)	1.74199
42	5	0.0205513	Staphylococcal nuclease domain-containing protein 1 (SND1_MOUSE)	1.74023
43	6	0.0265552	Transgelin-2 (TAGL2_MOUSE)	1.73916
44	3	0.0512368	Coatomer subunit delta (COPD_MOUSE)	1.72636
45	4	0.0331281	Chloride intracellular channel protein 1 (CLIC1_MOUSE)	1.72394
46	1	0.0499409	Cystatin-B (CYTB_MOUSE)	1.70289
47	3	0.0311081	Sequestosome-1 (SQSTM_MOUSE)	1.70047
48	1	0.0207906	Endoplasmic reticulum resident protein 29 (ERP29_MOUSE)	1.70044
49	7	0.0317316	Adenylyl cyclase-associated protein 1 (CAP1_MOUSE)	1.68493
50	5	0.0426953	Protein disulfide-isomerase A6 (PDIA6_MOUSE)	1.67755
51	1	0.0117244	Peptidase inhibitor 16 (PI16_MOUSE)	1.67058
52	2	0.00907906	Tubulin beta-6 chain (TBB6_MOUSE)	1.6618
53	1	0.000106912	Splicing factor 1 (SF01_MOUSE)	1.65853
54	1	0.0108931	60S ribosomal protein L30 (RL30_MOUSE)	1.65642
55	1	0.0284933	Golgi reassembly-stacking protein 2 (GORS2_MOUSE)	1.64839
56	2	0.020497	Sorting nexin-2 (SNX2_MOUSE)	1.64546
57	2	0.0226218	Extracellular superoxide dismutase [Cu-Zn] (SODE_MOUSE)	1.64331
58	1	0.0189304	Putative RNA-binding protein Luc7-like 2 (LC7L2_MOUSE)	1.63786
59	3	0.0328889	40S ribosomal protein S6 (RS6_MOUSE)	1.63378
60	12	0.0301605	Cathepsin D (CATD_MOUSE)	1.63069
61	4	0.0363216	Nucleobindin-1 (NUCB1_MOUSE)	1.63037
62	4	0.0095339	Integrin-linked protein kinase (ILK_MOUSE)	1.60358
63	3	0.0212135	Adiponectin (ADIPO_MOUSE)	1.59401
64	2	0.0250356	V-type proton ATPase subunit B, brain isoform (VATB2_MOUSE)	1.59056
65	2	0.0336772	Actin, cytoplasmic 1 (ACTB_MOUSE)	1.58659
66	16	0.0472302	Calreticulin (CALR_MOUSE)	1.58133
67	2	0.00130025	Dehydrogenase/reductase SDR family member 7 (DHRS7_MOUSE)	1.57426
68	2	0.0354212	NADPH--cytochrome P450 reductase (NCPR_MOUSE)	1.57017
69	1	0.0422799	Histone-binding protein RBBP4 (RBBP4_MOUSE)	1.56714
70	3	0.0109136	Serine/arginine-rich splicing factor 2 (SRSF2_MOUSE)	1.56262
71	1	0.0110037	Ragulator complex protein LAMTOR1 (LTOR1_MOUSE)	1.54532
72	13	0.00847041	Serpin B6 (SPB6_MOUSE)	1.54345
73	5	0.0131321	Sialidase-2 (NEUR2_MOUSE)	1.53429
74	2	0.0199621	Actin-related protein 2/3 complex subunit 4 (ARPC4_MOUSE)	1.51984
75	5	0.0507226	Peptidyl-prolyl cis-trans isomerase B (PPIB_MOUSE)	1.51226
76	1	0.0183417	Heterogeneous nuclear ribonucleoprotein U-like protein 2 (HNRL2_MOUSE)	1.51173
77	3	0.0169957	Ras-related protein Rab-5C (RAB5C_MOUSE)	1.51028
78	3	0.0348011	Protein S100-A10 (S10AA_MOUSE)	1.50924
79	3	0.002824	Protein transport protein Sec23A (SC23A_MOUSE)	1.50892
80	1	0.0410815	Ras-related protein Rab-35 (RAB35_MOUSE)	1.50829
81	2	0.0265784	Sorcin (SORCN_MOUSE)	1.50628
82	2	0.0494573	Surfeit locus protein 4 (SURF4_MOUSE)	1.50614
83	5	0.0478675	Myosin-10 (MYH10_MOUSE)	1.50287
84	3	0.0360802	Protein kinase C delta-binding protein (PRDBP_MOUSE)	1.46896
85	11	0.0394812	Ceruloplasmin (CERU_MOUSE)	1.46868
86	4	0.00595003	60S ribosomal protein L18a (RL18A_MOUSE)	1.46199
87	3	0.0257647	Guanine nucleotide-binding protein G(i) subunit alpha-2 (GNAI2_MOUSE)	1.4555
88	2	0.0384698	40S ribosomal protein S26 (RS26_MOUSE)	1.45066
89	2	0.0355934	Prostaglandin E synthase 3 (TEBP_MOUSE)	1.44958
90	8	0.0253717	General vesicular transport factor p115 (USO1_MOUSE)	1.44051
91	12	0.0487738	Peptidyl-prolyl cis-trans isomerase A (PPIA_MOUSE)	1.43809
92	7	0.0186151	Actin-related protein 3 (ARP3_MOUSE)	1.43348
93	2	0.0396529	NHP2-like protein 1 (NH2L1_MOUSE)	1.43146
94	3	0.00308362	Beta-sarcoglycan (SGCB_MOUSE)	1.43098
95	2	0.0139337	DAZ-associated protein 1 (DAZP1_MOUSE)	1.42021
96	6	0.00156119	Asporin (ASPN_MOUSE)	1.4185
97	1	0.0384833	Epoxide hydrolase 1 (HYEP_MOUSE)	1.41347
98	2	0.0227645	NHL repeat-containing protein 2 (NHLC2_MOUSE)	1.41328
99	1	0.0143401	E3 ubiquitin-protein ligase RBX1 (RBX1_MOUSE)	1.4127
100	3	0.0313226	5'-AMP-activated protein kinase catalytic subunit alpha-2 (AAPK2_MOUSE)	1.41121
101	1	0.0374097	Protein S100-A6 (S10A6_MOUSE)	1.40655
102	1	0.0276225	Dynein light chain 1, cytoplasmic (DYL1_MOUSE)	1.40215
103	1	0.0449036	Phosducin-like protein 3 (PDCL3_MOUSE)	1.40135
104	2	0.0178713	Vacuolar protein sorting-associated protein 26A (VP26A_MOUSE)	1.39981
105	13	0.0433593	Histone H4 (H4_MOUSE)	1.39883
106	1	0.0513945	Translocon-associated protein subunit delta (SSRD_MOUSE)	1.39804
107	6	0.0305011	Heterogeneous nuclear ribonucleoprotein U (HNRPU_MOUSE)	1.39493
108	2	0.034865	Myosin light chain kinase, smooth muscle (MYLK_MOUSE)	1.39265
109	7	0.0213598	Annexin A3 (ANXA3_MOUSE)	1.3905
110	4	0.016005	Glutathione peroxidase 3 (GPX3_MOUSE)	1.37878
111	4	0.0314401	Cytoplasmic dynein 1 light intermediate chain 1 (DC1L1_MOUSE)	1.36792
112	2	0.0372526	Serum paraoxonase/lactonase 3 (PON3_MOUSE)	1.36533
113	3	0.0121005	Eukaryotic initiation factor 4A-I (IF4A1_MOUSE)	1.36416
114	8	0.0263869	Moesin (MOES_MOUSE)	1.35856
115	4	0.0314185	Sorting nexin-3 (SNX3_MOUSE)	1.35841
116	1	0.0233596	Phosphoacetylglucosamine mutase (AGM1_MOUSE)	1.34639
117	1	0.0453002	AP-2 complex subunit mu (AP2M1_MOUSE)	1.34337
118	4	0.0160089	Proliferation-associated protein 2G4 (PA2G4_MOUSE)	1.34302
119	3	0.0505486	Protein ERGIC-53 (LMAN1_MOUSE)	1.33629
120	4	0.0430571	Lipoma-preferred partner homolog (LPP_MOUSE)	1.33328
121	10	0.0133	Lumican (LUM_MOUSE)	1.3331
122	3	0.0515608	Src substrate cortactin (SRC8_MOUSE)	1.33291
123	6	0.0502661	60S ribosomal protein L7a (RL7A_MOUSE)	1.33167
124	27	0.0470002	Clathrin heavy chain 1 (CLH1_MOUSE)	1.32927
125	11	0.0488914	3-ketoacyl-CoA thiolase A, peroxisomal (THIKA_MOUSE)	1.32698
126	1	0.0252073	Copine-3 (CPNE3_MOUSE)	1.32271
127	9	0.0210675	Kelch-like protein 40 (KLH40_MOUSE)	1.31875
128	4	0.0155003	Nucleophosmin (NPM_MOUSE)	1.31873
129	19	0.0150326	EH domain-containing protein 2 (EHD2_MOUSE)	1.3099
130	3	0.0104443	Gamma-sarcoglycan (SGCG_MOUSE)	1.30852
131	5	0.0424453	Heterogeneous nuclear ribonucleoprotein M (HNRPM_MOUSE)	1.30769
132	3	0.0340835	Septin-7 (SEPT7_MOUSE)	1.30738
133	18	0.0239259	Gelsolin (GELS_MOUSE)	1.30737
134	5	0.0263052	Integrin alpha-7 (ITA7_MOUSE)	1.30734
135	4	0.00526064	Guanine nucleotide-binding protein G(I)/G(S)/G(T) subunit beta-2 (GBB2_MOUSE)	1.29681
136	1	0.0260231	U6 snRNA-associated Sm-like protein LSm3 (LSM3_MOUSE)	1.29498
137	6	0.0189772	Vacuolar protein sorting-associated protein 35 (VPS35_MOUSE)	1.28589
138	6	0.0324414	Ras-related protein Rap-1b (RAP1B_MOUSE)	1.28442
139	2	0.0191209	40S ribosomal protein S15a (RS15A_MOUSE)	1.28166
140	5	0.00189379	Threonine--tRNA ligase, cytoplasmic (SYTC_MOUSE)	1.27017
141	2	0.035987	40S ribosomal protein S8 (RS8_MOUSE)	1.26531
142	4	0.0327932	Growth factor receptor-bound protein 2 (GRB2_MOUSE)	1.2637
143	5	0.0104498	Twinfilin-2 (TWF2_MOUSE)	1.26073
144	4	0.0292109	TAR DNA-binding protein 43 (TADBP_MOUSE)	1.26072
145	3	0.0374004	AP-2 complex subunit beta (AP2B1_MOUSE)	1.25972
146	1	0.0132643	Eukaryotic translation initiation factor 3 subunit L (EIF3L_MOUSE)	1.2544
147	1	0.0165126	Rho-related GTP-binding protein RhoC (RHOC_MOUSE)	1.24698
148	1	0.0165126	Transforming protein RhoA (RHOA_MOUSE)	1.24698
149	12	0.031606	Talin-2 (TLN2_MOUSE)	1.2436
150	5	0.00659726	14-3-3 protein eta (1433F_MOUSE)	1.24042
151	3	0.00443671	Ferrochelatase, mitochondrial (HEMH_MOUSE)	1.2377
152	5	0.023672	Rho GDP-dissociation inhibitor 1 (GDIR1_MOUSE)	1.2373
153	12	0.0285273	Guanine nucleotide-binding protein subunit beta-2-like 1 (GBLP_MOUSE)	1.237
154	2	0.0462474	Cell division control protein 42 homolog (CDC42_MOUSE)	1.23661
155	31	0.0175921	Prelamin-A/C (LMNA_MOUSE)	1.23177
156	3	0.0247781	Matrin-3 (MATR3_MOUSE)	1.23167
157	10	0.00546989	Ras-related protein Rab-11B (RB11B_MOUSE)	1.23138
158	1	0.010131	Guanine nucleotide-binding protein G(I)/G(S)/G(O) subunit gamma-12 (GBG12_MOUSE)	1.22483
159	7	0.0388745	Serum deprivation-response protein (SDPR_MOUSE)	1.22208
160	8	0.0313674	60S ribosomal protein L7 (RL7_MOUSE)	1.21599
161	5	0.0469968	Eukaryotic translation initiation factor 3 subunit G (EIF3G_MOUSE)	1.21449
162	1	0.0303567	Protein quaking (QKI_MOUSE)	1.2131
163	5	0.0314219	Ras-related C3 botulinum toxin substrate 1 (RAC1_MOUSE)	1.20858
164	16	0.0425184	Pre-B-cell leukemia transcription factor-interacting protein 1 (PBIP1_MOUSE)	1.20721
165	4	0.0309562	EH domain-containing protein 1 (EHD1_MOUSE)	1.20715
166	10	0.011917	Arginine--tRNA ligase, cytoplasmic (SYRC_MOUSE)	1.20116
167	4	0.042185	Vesicle-fusing ATPase (NSF_MOUSE)	1.20017
168	1	0.0387237	Tubulin-folding cofactor B (TBCB_MOUSE)	1.19868
169	2	0.0404629	Transcriptional activator protein Pur-beta (PURB_MOUSE)	1.19614
170	6	0.0219037	Sorbin and SH3 domain-containing protein 1 (SRBS1_MOUSE)	1.19557
171	2	0.0454579	Oligoribonuclease, mitochondrial (ORN_MOUSE)	1.18627
172	16	0.0392666	Polymerase I and transcript release factor (PTRF_MOUSE)	1.1834
173	4	0.0370091	Poly(rC)-binding protein 1 (PCBP1_MOUSE)	1.1757
174	2	0.0495772	Eukaryotic translation initiation factor 3 subunit E (EIF3E_MOUSE)	1.17064
175	6	0.031068	Delta-sarcoglycan (SGCD_MOUSE)	1.16147
176	14	0.0155883	Protein phosphatase 1 regulatory subunit 12B (MYPT2_MOUSE)	1.14804
177	9	0.0294747	Citrate lyase subunit beta-like protein, mitochondrial (CLYBL_MOUSE)	1.14406
178	8	0.0323808	Vesicle-associated membrane protein-associated protein B (VAPB_MOUSE)	1.14017
179	5	0.0350572	Crk-like protein (CRKL_MOUSE)	1.11715
180	13	0.0342529	Peptidyl-prolyl cis-trans isomerase FKBP3 (FKBP3_MOUSE)	1.0916
181	13	0.0288609	Sodium/potassium-transporting ATPase subunit alpha-1 (AT1A1_MOUSE)	0.918713
182	22	0.0407019	Acetyl-CoA acetyltransferase, mitochondrial (THIL_MOUSE)	0.898035
183	9	0.0224418	Sorting and assembly machinery component 50 homolog (SAM50_MOUSE)	0.871693
184	3	0.0431431	Monocarboxylate transporter 1 (MOT1_MOUSE)	0.868095
185	7	0.0434172	Acyl carrier protein, mitochondrial (ACPM_MOUSE)	0.863781
186	1	0.00184374	Serine beta-lactamase-like protein LACTB, mitochondrial (LACTB_MOUSE)	0.854368
187	2	0.0496463	Perilipin-5 (PLIN5_MOUSE)	0.753538
188	1	0.0160813	Selenoprotein T (SELT_MOUSE)	0.663266
189	1	0.000592459	Fructosamine-3-kinase (FN3K_MOUSE)	0.596381
190	1	0.0230776	Uncharacterized family 31 glucosidase KIAA1161 (K1161_MOUSE)	0.482182
191	1	0.0416493	Nitric oxide synthase, brain (NOS1_MOUSE)	0.327964
192	14	0.0516702	Perilipin-1 (PLIN1_MOUSE)	2.43178
193	1	0.0516862	Redox-regulatory protein FAM213A (F213A_MOUSE)	1.21648
194	2	0.0517481	SH3 domain-binding glutamic acid-rich-like protein 3 (SH3L3_MOUSE)	1.90704
195	2	0.0523736	Actin, cytoplasmic 2 (ACTG_MOUSE)	1.40358
196	12	0.0525173	Rab GDP dissociation inhibitor beta (GDIB_MOUSE)	1.29645
197	3	0.0525263	40S ribosomal protein S9 (RS9_MOUSE)	1.44601
198	1	0.0526059	Sulfide:quinone oxidoreductase, mitochondrial (SQRD_MOUSE)	1.52448
199	8	0.0526814	Serpin H1 (SERPH_MOUSE)	1.46782
200	2	0.0537318	Lymphocyte-specific protein 1 (LSP1_MOUSE)	9.90803
201	6	0.0540413	Myosin light chain 4 (MYL4_MOUSE)	3.31939
202	4	0.0540787	Dolichyl-diphosphooligosaccharide--protein glycosyltransferase subunit 2 (RPN2_MOUSE)	1.31863
203	34	0.0541938	NAD(P) transhydrogenase, mitochondrial (NNTM_MOUSE)	0.333136
204	1	0.0545777	EF-hand domain-containing protein D2 (EFHD2_MOUSE)	1.39953
205	1	0.0547772	Mitotic checkpoint protein BUB3 (BUB3_MOUSE)	1.58558
206	7	0.0548828	26S proteasome non-ATPase regulatory subunit 13 (PSD13_MOUSE)	1.24536
207	7	0.0552004	DnaJ homolog subfamily A member 4 (DNJA4_MOUSE)	0.872309
208	2	0.0552115	Ras-related protein R-Ras (RRAS_MOUSE)	1.26887
209	2	0.0555678	Collagen alpha-1(XVII) chain (COHA1_MOUSE)	1.39721
210	7	0.0555874	Aminoacyl tRNA synthase complex-interacting multifunctional protein 2 (AIMP2_MOUSE)	1.1514
211	2	0.0565615	Dipeptidyl peptidase 1 (CATC_MOUSE)	2.31148
212	2	0.0566313	Syntaxin-4 (STX4_MOUSE)	1.23049
213	8	0.056657	14-3-3 protein beta/alpha (1433B_MOUSE)	1.35695
214	5	0.0571731	NADH-cytochrome b5 reductase 3 (NB5R3_MOUSE)	1.18968
215	6	0.0573238	Tropomyosin alpha-4 chain (TPM4_MOUSE)	1.42882
216	2	0.0574478	Nicotinate phosphoribosyltransferase (PNCB_MOUSE)	1.3146
217	7	0.0582275	Isobutyryl-CoA dehydrogenase, mitochondrial (ACAD8_MOUSE)	1.21082
218	4	0.0584111	Eukaryotic translation initiation factor 3 subunit F (EIF3F_MOUSE)	1.19567
219	3	0.0586558	V-type proton ATPase catalytic subunit A (VATA_MOUSE)	1.41647
220	4	0.058768	Mesencephalic astrocyte-derived neurotrophic factor (MANF_MOUSE)	2.03754
221	5	0.0590204	Glucosidase 2 subunit beta (GLU2B_MOUSE)	1.47513
222	2	0.0591437	AP-1 complex subunit beta-1 (AP1B1_MOUSE)	1.5279
223	2	0.0593133	Serine/threonine-protein kinase PAK 2 (PAK2_MOUSE)	1.34455
224	1	0.0595616	Sorting nexin-5 (SNX5_MOUSE)	1.52485
225	3	0.0598454	N(G),N(G)-dimethylarginine dimethylaminohydrolase 2 (DDAH2_MOUSE)	1.40671
226	3	0.0598458	Protein CutA (CUTA_MOUSE)	0.78129
227	1	0.0598729	CD63 antigen (CD63_MOUSE)	2.43212
228	7	0.0607271	Glutathione peroxidase 1 (GPX1_MOUSE)	1.69841
229	3	0.0610564	Eukaryotic translation initiation factor 3 subunit A (EIF3A_MOUSE)	1.24523
230	12	0.0612406	S-formylglutathione hydrolase (ESTD_MOUSE)	1.24917
231	1	0.0612821	Cell surface glycoprotein MUC18 (MUC18_MOUSE)	2.50386
232	1	0.0620686	Lamin-B receptor (LBR_MOUSE)	1.272
233	1	0.0626804	Ribosome-binding protein 1 (RRBP1_MOUSE)	2.49836
234	6	0.0633517	Complement factor H (CFAH_MOUSE)	1.89216
235	1	0.0636982	Nuclear pore complex protein Nup93 (NUP93_MOUSE)	1.26176
236	10	0.0642861	PDZ and LIM domain protein 3 (PDLI3_MOUSE)	1.27573
237	1	0.0644073	Myosin regulatory light polypeptide 9 (MYL9_MOUSE)	1.60014
238	5	0.0644863	Septin-2 (SEPT2_MOUSE)	1.70636
239	3	0.0646574	Glycerophosphocholine phosphodiesterase GPCPD1 (GPCP1_MOUSE)	0.696431
240	1	0.064742	5'-AMP-activated protein kinase subunit beta-2 (AAKB2_MOUSE)	1.7597
241	7	0.0648189	Ras-related protein Rab-18 (RAB18_MOUSE)	1.17527
242	8	0.0650898	26S proteasome non-ATPase regulatory subunit 6 (PSMD6_MOUSE)	1.12145
243	5	0.0652842	Cathepsin B (CATB_MOUSE)	1.28882
244	3	0.0653875	Ubiquilin-1 (UBQL1_MOUSE)	1.36578
245	10	0.065677	Protein disulfide-isomerase A4 (PDIA4_MOUSE)	1.88324
246	2	0.0657185	RuvB-like 1 (RUVB1_MOUSE)	1.38049
247	2	0.0657944	Brain acid soluble protein 1 (BASP1_MOUSE)	1.71762
248	11	0.0664103	Plasminogen (PLMN_MOUSE)	1.57842
249	3	0.0667643	Eukaryotic translation initiation factor 3 subunit I (EIF3I_MOUSE)	1.33277
250	30	0.067209	Myoglobin (MYG_MOUSE)	0.689326
251	5	0.0673488	Heterogeneous nuclear ribonucleoprotein L (HNRPL_MOUSE)	1.27415
252	1	0.0674508	Beta-2-syntrophin (SNTB2_MOUSE)	2.32348
253	6	0.0677055	40S ribosomal protein S2 (RS2_MOUSE)	1.25415
254	1	0.0687779	Rho-related GTP-binding protein RhoG (RHOG_MOUSE)	1.59471
255	1	0.0687914	Heterogeneous nuclear ribonucleoprotein D0 (HNRPD_MOUSE)	1.25446
256	6	0.0689313	Oxysterol-binding protein 1 (OSBP1_MOUSE)	1.26531
257	10	0.0691655	Mimecan (MIME_MOUSE)	1.38472
258	2	0.0697283	Glutaminase kidney isoform, mitochondrial (GLSK_MOUSE)	1.25937
259	9	0.0702203	Antithrombin-III (ANT3_MOUSE)	1.4201
260	8	0.0702902	Calpain-3 (CAN3_MOUSE)	1.14866
261	3	0.0711108	Clusterin (CLUS_MOUSE)	1.6557
262	10	0.0713846	ATP synthase subunit gamma, mitochondrial (ATPG_MOUSE)	0.784918
263	9	0.0714508	26S protease regulatory subunit 6B (PRS6B_MOUSE)	1.19003
264	5	0.071492	Ubiquitin-conjugating enzyme E2 N (UBE2N_MOUSE)	1.16659
265	28	0.0715821	Vimentin (VIME_MOUSE)	1.64296
266	8	0.0718079	40S ribosomal protein S4, X isoform (RS4X_MOUSE)	1.36269
267	18	0.0719208	Cytochrome c oxidase subunit 5A, mitochondrial (COX5A_MOUSE)	0.837037
268	1	0.0725353	Poly(U)-binding-splicing factor PUF60 (PUF60_MOUSE)	1.87054
269	2	0.0725621	Uncharacterized protein C11orf89 homolog (CK089_MOUSE)	0.811064
270	2	0.0728805	60S ribosomal protein L21 (RL21_MOUSE)	1.36526
271	5	0.0729497	Eukaryotic translation initiation factor 3 subunit B (EIF3B_MOUSE)	1.17676
272	4	0.0731091	Synaptophysin-like protein 1 (SYPL1_MOUSE)	1.51944
273	26	0.0737491	Laminin subunit alpha-2 (LAMA2_MOUSE)	0.891803
274	5	0.0746707	Alpha-soluble NSF attachment protein (SNAA_MOUSE)	1.37143
275	45	0.0751721	Myomesin-3 (MYOM3_MOUSE)	1.29692
276	5	0.0752104	Dynamin-2 (DYN2_MOUSE)	1.13397
277	1	0.0754191	Plasma protease C1 inhibitor (IC1_MOUSE)	1.68098
278	6	0.0754203	Thrombospondin-4 (TSP4_MOUSE)	2.07318
279	1	0.0758676	Serine/threonine-protein phosphatase 2A activator (PTPA_MOUSE)	1.54353
280	7	0.0759432	Vigilin (VIGLN_MOUSE)	1.34055
281	10	0.0765609	Unconventional myosin-Ic (MYO1C_MOUSE)	1.23587
282	5	0.0767484	Transforming growth factor-beta-induced protein ig-h3 (BGH3_MOUSE)	1.4659
283	9	0.0767505	Muscle-related coiled-coil protein (MURC_MOUSE)	1.34422
284	3	0.0769441	Cysteine-rich protein 2 (CRIP2_MOUSE)	1.22682
285	1	0.0771362	V-type proton ATPase subunit d 1 (VA0D1_MOUSE)	1.55846
286	6	0.0773008	Fibrinogen gamma chain (FIBG_MOUSE)	1.22267
287	11	0.0776064	Elongation factor 1-alpha 1 (EF1A1_MOUSE)	1.55209
288	5	0.0778661	ATPase Asna1 (ASNA_MOUSE)	1.35545
289	5	0.0778914	60S ribosomal protein L13 (RL13_MOUSE)	1.3741
290	3	0.0782614	26S proteasome non-ATPase regulatory subunit 5 (PSMD5_MOUSE)	1.42283
291	4	0.0788446	Synaptic vesicle membrane protein VAT-1 homolog (VAT1_MOUSE)	1.84327
292	4	0.0788846	Proteasome subunit alpha type-3 (PSA3_MOUSE)	1.16328
293	1	0.079114	Long-chain-fatty-acid--CoA ligase 3 (ACSL3_MOUSE)	0.741383
294	9	0.0794832	Proteasome subunit alpha type-6 (PSA6_MOUSE)	1.17675
295	3	0.0798974	60S acidic ribosomal protein P1 (RLA1_MOUSE)	1.1847
296	3	0.0813949	Protein LYRIC (LYRIC_MOUSE)	1.3587
297	2	0.082211	CD81 antigen (CD81_MOUSE)	1.35139
298	2	0.082347	S-adenosylmethionine synthase isoform type-2 (METK2_MOUSE)	1.23556
299	26	0.082944	Adenylate kinase isoenzyme 1 (KAD1_MOUSE)	0.850732
300	1	0.0840897	EGF-containing fibulin-like extracellular matrix protein 1 (FBLN3_MOUSE)	1.37506
301	2	0.0843736	Nexilin (NEXN_MOUSE)	1.18309
302	7	0.0844085	Collagen alpha-1(XV) chain (COFA1_MOUSE)	0.844833
303	1	0.0846498	Protein farnesyltransferase subunit beta (FNTB_MOUSE)	2.22648
304	6	0.0853853	Tryptophan--tRNA ligase, cytoplasmic (SYWC_MOUSE)	1.12957
305	9	0.0864464	Importin-5 (IPO5_MOUSE)	1.25959
306	1	0.0865408	Protein arginine N-methyltransferase 5 (ANM5_MOUSE)	1.62621
307	1	0.0868782	Coiled-coil-helix-coiled-coil-helix domain-containing protein 6, mitochondrial (CHCH6_MOUSE)	2.30311
308	7	0.0868881	EH domain-containing protein 4 (EHD4_MOUSE)	1.39382
309	5	0.0872873	Complement factor B (CFAB_MOUSE)	1.94885
310	1	0.0873219	DCN1-like protein 1 (DCNL1_MOUSE)	1.47093
311	6	0.0874772	Alpha-2-antiplasmin (A2AP_MOUSE)	1.42429
312	1	0.0874947	Polypyrimidine tract-binding protein 1 (PTBP1_MOUSE)	1.73644
313	4	0.0876405	Cytochrome b5 (CYB5_MOUSE)	1.25993
314	1	0.087655	Vasodilator-stimulated phosphoprotein (VASP_MOUSE)	3.51187
315	21	0.0885259	Transketolase (TKT_MOUSE)	1.65107
316	1	0.0888581	1-phosphatidylinositol 4,5-bisphosphate phosphodiesterase beta-3 (PLCB3_MOUSE)	5.5226
317	2	0.0899782	Mannose-binding protein C (MBL2_MOUSE)	2.85438
318	1	0.0900894	Exportin-7 (XPO7_MOUSE)	0.641625
319	1	0.0903555	U6 snRNA-associated Sm-like protein LSm2 (LSM2_MOUSE)	1.21591
320	1	0.0906941	Histone H1.0 (H10_MOUSE)	1.59392
321	6	0.090724	Proteasome subunit alpha type-1 (PSA1_MOUSE)	1.16146
322	2	0.0908905	4-trimethylaminobutyraldehyde dehydrogenase (AL9A1_MOUSE)	2.02916
323	4	0.0909082	Eukaryotic initiation factor 4A-II (IF4A2_MOUSE)	1.15438
324	3	0.0911412	Cytochrome c-type heme lyase (CCHL_MOUSE)	1.26445
325	9	0.0913558	Alpha-actinin-1 (ACTN1_MOUSE)	0.877129
326	43	0.0915246	Beta-enolase (ENOB_MOUSE)	0.811309
327	3	0.0915962	Extended synaptotagmin-1 (ESYT1_MOUSE)	1.83713
328	1	0.0918652	Acyl-CoA desaturase 1 (ACOD1_MOUSE)	3.71172
329	1	0.0921215	Vinexin (VINEX_MOUSE)	1.3052
330	4	0.0921443	Kelch-like protein 31 (KLH31_MOUSE)	1.29838
331	7	0.0922823	Rab GDP dissociation inhibitor alpha (GDIA_MOUSE)	1.2188
332	8	0.092325	Striatin-3 (STRN3_MOUSE)	1.16645
333	2	0.0923517	Transcription factor BTF3 (BTF3_MOUSE)	1.18119
334	9	0.0927446	60S acidic ribosomal protein P0 (RLA0_MOUSE)	1.19571
335	2	0.093681	Ig kappa chain V-II region 26-10 (KV2A7_MOUSE)	1.33191
336	4	0.0942858	60S ribosomal protein L5 (RL5_MOUSE)	1.19771
337	5	0.0948218	Nuclease-sensitive element-binding protein 1 (YBOX1_MOUSE)	1.19188
338	2	0.0949642	Protein arginine N-methyltransferase 1 (ANM1_MOUSE)	1.69677
339	4	0.0950667	Coronin-1A (COR1A_MOUSE)	2.51917
340	7	0.0962971	Torsin-1A-interacting protein 1 (TOIP1_MOUSE)	1.22972
341	3	0.0963078	Histone H1.1 (H11_MOUSE)	3.36597
342	1	0.0969363	Deoxynucleoside triphosphate triphosphohydrolase SAMHD1 (SAMH1_MOUSE)	2.45052
343	7	0.0976376	60S ribosomal protein L4 (RL4_MOUSE)	1.22753
344	2	0.0980101	40S ribosomal protein S27 (RS27_MOUSE)	1.17341
345	27	0.098999	UTP--glucose-1-phosphate uridylyltransferase (UGPA_MOUSE)	0.90589
346	12	0.0996003	26S proteasome non-ATPase regulatory subunit 2 (PSMD2_MOUSE)	1.14559
347	4	0.100178	Syncoilin (SYNCI_MOUSE)	1.21676
348	17	0.100477	Hemopexin (HEMO_MOUSE)	1.43448
349	4	0.100761	40S ribosomal protein S17 (RS17_MOUSE)	1.25925
350	1	0.10085	Ketimine reductase mu-crystallin (CRYM_MOUSE)	1.30835
351	39	0.100919	Complement C3 (CO3_MOUSE)	1.29838
352	2	0.101594	Small nuclear ribonucleoprotein Sm D2 (SMD2_MOUSE)	1.40172
353	3	0.102038	Synaptojanin-2-binding protein (SYJ2B_MOUSE)	0.825159
354	1	0.102261	Guanine nucleotide-binding protein subunit alpha-11 (GNA11_MOUSE)	1.47396
355	8	0.102345	Hypoxia up-regulated protein 1 (HYOU1_MOUSE)	1.61074
356	1	0.102692	Dynein light chain 2, cytoplasmic (DYL2_MOUSE)	1.14243
357	10	0.102823	Heterogeneous nuclear ribonucleoproteins A2/B1 (ROA2_MOUSE)	1.23864
358	13	0.103296	Kininogen-1 (KNG1_MOUSE)	1.45503
359	1	0.103503	Coatomer subunit zeta-1 (COPZ1_MOUSE)	2.62462
360	1	0.103792	Complement factor I (CFAI_MOUSE)	1.17068
361	3	0.10407	Pre-mRNA-processing factor 19 (PRP19_MOUSE)	1.29027
362	3	0.104135	Malignant T-cell-amplified sequence 1 (MCTS1_MOUSE)	1.20299
363	4	0.107009	Proteasome subunit beta type-3 (PSB3_MOUSE)	1.17924
364	4	0.107082	Eukaryotic translation initiation factor 3 subunit C (EIF3C_MOUSE)	1.2247
365	6	0.108244	60S ribosomal protein L8 (RL8_MOUSE)	1.31363
366	3	0.108646	Tumor protein D54 (TPD54_MOUSE)	1.30962
367	10	0.108864	Dolichyl-diphosphooligosaccharide--protein glycosyltransferase subunit 1 (RPN1_MOUSE)	1.16887
368	5	0.109434	Chloride intracellular channel protein 4 (CLIC4_MOUSE)	1.38471
369	1	0.110023	Cullin-associated NEDD8-dissociated protein 1 (CAND1_MOUSE)	1.34233
370	8	0.111304	Transaldolase (TALDO_MOUSE)	1.4191
371	1	0.112844	Pantothenate kinase 4 (PANK4_MOUSE)	0.500106
372	13	0.113213	Neurofilament light polypeptide (NFL_MOUSE)	0.679793
373	4	0.113569	UPF0598 protein C8orf82 homolog (CH082_MOUSE)	0.785797
374	7	0.113667	Maleylacetoacetate isomerase (MAAI_MOUSE)	1.38773
375	2	0.113987	Translocon-associated protein subunit alpha (SSRA_MOUSE)	1.26509
376	2	0.11407	Transmembrane emp24 domain-containing protein 5 (TMED5_MOUSE)	1.20791
377	1	0.11427	Caveolin-3 (CAV3_MOUSE)	1.23654
378	2	0.114935	Protein S100-A4 (S10A4_MOUSE)	4.75734
379	5	0.115285	60S ribosomal protein L18 (RL18_MOUSE)	1.60183
380	3	0.116196	Hsp90 co-chaperone Cdc37 (CDC37_MOUSE)	1.20267
381	4	0.116791	Ras-related protein Rab-14 (RAB14_MOUSE)	1.21099
382	1	0.116976	Immunoglobulin-like and fibronectin type III domain-containing protein 1 (IGFN1_MOUSE)	0.524187
383	4	0.117044	Protein Hook homolog 3 (HOOK3_MOUSE)	1.23729
384	5	0.117095	Eukaryotic translation initiation factor 2 subunit 1 (IF2A_MOUSE)	1.12049
385	1	0.117573	Cation-dependent mannose-6-phosphate receptor (MPRD_MOUSE)	2.26378
386	4	0.117708	Fetuin-B (FETUB_MOUSE)	1.62021
387	19	0.117999	Vitamin D-binding protein (VTDB_MOUSE)	1.47051
388	2	0.11808	Ras-related protein Rab-1A (RAB1A_MOUSE)	1.36929
389	5	0.11835	Proteasome subunit alpha type-7 (PSA7_MOUSE)	1.08792
390	3	0.118444	Proteasome subunit beta type-7 (PSB7_MOUSE)	1.17825
391	1	0.118778	Signal recognition particle 19 kDa protein (SRP19_MOUSE)	1.30915
392	7	0.119155	Cytoplasmic dynein 1 intermediate chain 2 (DC1I2_MOUSE)	1.21963
393	1	0.119259	Collagen alpha-3(IV) chain (CO4A3_MOUSE)	0.750752
394	2	0.119322	COP9 signalosome complex subunit 8 (CSN8_MOUSE)	1.14885
395	7	0.119393	Core histone macro-H2A.1 (H2AY_MOUSE)	1.31821
396	2	0.119522	Microsomal glutathione S-transferase 1 (MGST1_MOUSE)	1.98057
397	6	0.119798	Dynactin subunit 2 (DCTN2_MOUSE)	1.12826
398	2	0.119988	Muscleblind-like protein 1 (MBNL1_MOUSE)	1.18667
399	2	0.120673	Carbonyl reductase [NADPH] 2 (CBR2_MOUSE)	1.51729
400	27	0.121784	Myosin-9 (MYH9_MOUSE)	1.30045
401	1	0.122597	D-3-phosphoglycerate dehydrogenase (SERA_MOUSE)	3.69191
402	1	0.123068	Ras-related protein Rab-12 (RAB12_MOUSE)	1.47857
403	42	0.123201	Troponin I, fast skeletal muscle (TNNI2_MOUSE)	0.855272
404	15	0.123291	Fatty acid-binding protein, adipocyte (FABP4_MOUSE)	1.52682
405	6	0.123972	Proteasome subunit beta type-1 (PSB1_MOUSE)	1.22873
406	1	0.124153	15 kDa selenoprotein (SEP15_MOUSE)	2.06961
407	4	0.124224	A-kinase anchor protein 1, mitochondrial (AKAP1_MOUSE)	0.861735
408	4	0.125455	Glucose-6-phosphate 1-dehydrogenase X (G6PD1_MOUSE)	2.14063
409	6	0.125609	Galectin-1 (LEG1_MOUSE)	1.46221
410	8	0.125835	T-complex protein 1 subunit epsilon (TCPE_MOUSE)	1.18112
411	4	0.12618	60S ribosomal protein L23a (RL23A_MOUSE)	1.25028
412	25	0.127035	Endoplasmin (ENPL_MOUSE)	1.49032
413	1	0.127076	Transportin-1 (TNPO1_MOUSE)	1.81062
414	3	0.127457	Up-regulated during skeletal muscle growth protein 5 (USMG5_MOUSE)	0.878782
415	1	0.127482	Dystonin (DYST_MOUSE)	0.524204
416	1	0.127501	Coronin-1C (COR1C_MOUSE)	1.57461
417	2	0.12763	Actin-related protein 2 (ARP2_MOUSE)	1.7116
418	1	0.127736	60S ribosomal protein L27a (RL27A_MOUSE)	1.42396
419	3	0.127834	Band 4.1-like protein 2 (E41L2_MOUSE)	1.56723
420	6	0.128838	40S ribosomal protein S18 (RS18_MOUSE)	1.13529
421	80	0.129377	Fructose-bisphosphate aldolase A (ALDOA_MOUSE)	0.860905
422	13	0.129443	Laminin subunit beta-1 (LAMB1_MOUSE)	0.864996
423	2	0.12953	Small nuclear ribonucleoprotein Sm D3 (SMD3_MOUSE)	1.23259
424	6	0.129688	High mobility group protein B1 (HMGB1_MOUSE)	1.434
425	8	0.129868	Proteasome subunit alpha type-5 (PSA5_MOUSE)	1.22534
426	7	0.130543	Hepatoma-derived growth factor (HDGF_MOUSE)	1.15271
427	74	0.130967	Alpha-actinin-3 (ACTN3_MOUSE)	0.819374
428	3	0.131033	H-2 class I histocompatibility antigen, K-B alpha chain (HA1B_MOUSE)	2.19607
429	11	0.131949	Annexin A5 (ANXA5_MOUSE)	1.25483
430	8	0.131971	Cofilin-1 (COF1_MOUSE)	1.38908
431	1	0.132008	Coronin-7 (CORO7_MOUSE)	1.32854
432	1	0.132317	Gamma-enolase (ENOG_MOUSE)	0.835509
433	2	0.132902	MOB-like protein phocein (PHOCN_MOUSE)	1.50144
434	1	0.133146	Mitochondrial fission process protein 1 (MTFP1_MOUSE)	0.793264
435	4	0.133955	Alpha-centractin (ACTZ_MOUSE)	1.28704
436	9	0.134619	Proteasome subunit alpha type-2 (PSA2_MOUSE)	1.12352
437	2	0.134687	m7GpppX diphosphatase (DCPS_MOUSE)	1.27292
438	1	0.135079	U2 small nuclear ribonucleoprotein A' (RU2A_MOUSE)	1.73302
439	10	0.135142	Prolargin (PRELP_MOUSE)	1.40109
440	9	0.135215	Dysferlin (DYSF_MOUSE)	0.887011
441	6	0.135516	Eukaryotic translation initiation factor 2 subunit 3, X-linked (IF2G_MOUSE)	1.1421
442	9	0.135596	Alpha-sarcoglycan (SGCA_MOUSE)	1.33769
443	48	0.135817	ATP synthase subunit alpha, mitochondrial (ATPA_MOUSE)	0.862943
444	12	0.136083	Cofilin-2 (COF2_MOUSE)	1.11337
445	3	0.137031	CDGSH iron-sulfur domain-containing protein 2 (CISD2_MOUSE)	1.19051
446	5	0.13707	Dual specificity mitogen-activated protein kinase kinase 6 (MP2K6_MOUSE)	0.796143
447	4	0.137758	Ubiquinone biosynthesis protein COQ7 homolog (COQ7_MOUSE)	1.15235
448	2	0.137814	Protein phosphatase inhibitor 2 (IPP2_MOUSE)	1.11472
449	4	0.137896	UPF0317 protein C14orf159 homolog, mitochondrial (CN159_MOUSE)	0.705084
450	1	0.138098	Mitochondrial import inner membrane translocase subunit Tim10 B (T10B_MOUSE)	0.519978
451	1	0.13811	Translocation protein SEC63 homolog (SEC63_MOUSE)	1.77525
452	4	0.138386	Magnesium-dependent phosphatase 1 (MGDP1_MOUSE)	1.18554
453	1	0.138471	Apolipoprotein C-I (APOC1_MOUSE)	1.49469
454	14	0.140444	Alpha-actinin-4 (ACTN4_MOUSE)	1.12698
455	3	0.14094	Protein SEC13 homolog (SEC13_MOUSE)	1.61668
456	55	0.141896	Carbonic anhydrase 3 (CAH3_MOUSE)	0.700042
457	5	0.142777	Ig gamma-2A chain C region secreted form (GCAB_MOUSE)	1.46991
458	7	0.143229	Dehydrogenase/reductase SDR family member 4 (DHRS4_MOUSE)	0.864922
459	6	0.143881	O-acetyl-ADP-ribose deacetylase MACROD1 (MACD1_MOUSE)	0.925645
460	5	0.144067	E3 ubiquitin-protein ligase NEDD4 (NEDD4_MOUSE)	1.37528
461	1	0.144467	Transformer-2 protein homolog beta (TRA2B_MOUSE)	1.66899
462	2	0.144799	Metaxin-2 (MTX2_MOUSE)	0.789969
463	4	0.144836	Cytosolic 10-formyltetrahydrofolate dehydrogenase (AL1L1_MOUSE)	1.64482
464	3	0.145225	LIM and senescent cell antigen-like-containing domain protein 1 (LIMS1_MOUSE)	1.2581
465	1	0.146352	116 kDa U5 small nuclear ribonucleoprotein component (U5S1_MOUSE)	1.68051
466	1	0.146435	Mannose-1-phosphate guanyltransferase beta (GMPPB_MOUSE)	1.21786
467	14	0.146714	Carboxylesterase 1C (EST1C_MOUSE)	1.42596
468	1	0.146724	Receptor expression-enhancing protein 5 (REEP5_MOUSE)	1.29735
469	2	0.147066	Nodal modulator 1 (NOMO1_MOUSE)	1.58861
470	4	0.147333	Alpha-1-antitrypsin 1-2 (A1AT2_MOUSE)	1.27792
471	1	0.147548	Glutamyl-tRNA(Gln) amidotransferase subunit B, mitochondrial (GATB_MOUSE)	0.34077
472	15	0.148346	NADH dehydrogenase [ubiquinone] 1 alpha subcomplex subunit 9, mitochondrial (NDUA9_MOUSE)	0.82483
473	4	0.148882	Histone H1.4 (H14_MOUSE)	1.18364
474	1	0.149329	Enhancer of rudimentary homolog (ERH_MOUSE)	1.27367
475	1	0.149569	NMDA receptor-regulated protein 2 (NARG2_MOUSE)	0.847614
476	2	0.1496	Small ubiquitin-related modifier 2 (SUMO2_MOUSE)	1.19434
477	2	0.149602	Transmembrane protein 126A (T126A_MOUSE)	0.937705
478	2	0.14983	Apolipoprotein C-III (APOC3_MOUSE)	1.44138
479	1	0.150266	Developmentally-regulated GTP-binding protein 1 (DRG1_MOUSE)	1.55309
480	3	0.15155	Selenide, water dikinase 1 (SPS1_MOUSE)	1.29871
481	1	0.15169	N-acetylated-alpha-linked acidic dipeptidase 2 (NALD2_MOUSE)	1.44728
482	5	0.151898	Acyl-CoA dehydrogenase family member 10 (ACD10_MOUSE)	1.16398
483	5	0.15206	Proteasome activator complex subunit 1 (PSME1_MOUSE)	1.55475
484	1	0.152704	Sideroflexin-1 (SFXN1_MOUSE)	2.33048
485	3	0.152998	Dihydropyrimidinase-related protein 3 (DPYL3_MOUSE)	1.34508
486	18	0.153322	Neurofilament medium polypeptide (NFM_MOUSE)	0.62115
487	1	0.153341	Apoptosis-associated speck-like protein containing a CARD (ASC_MOUSE)	2.77178
488	12	0.153822	Ig gamma-2B chain C region (IGG2B_MOUSE)	1.38543
489	4	0.154535	Phenylalanine--tRNA ligase alpha subunit (SYFA_MOUSE)	1.12179
490	5	0.154567	DNA damage-binding protein 1 (DDB1_MOUSE)	1.15301
491	2	0.155159	Stereocilin (STRC_MOUSE)	1.31
492	125	0.155528	Serum albumin (ALBU_MOUSE)	1.34669
493	1	0.156356	Heterogeneous nuclear ribonucleoprotein H2 (HNRH2_MOUSE)	1.28669
494	2	0.156432	NAD-dependent protein deacylase sirtuin-5, mitochondrial (SIR5_MOUSE)	0.843586
495	2	0.156974	Calcium/calmodulin-dependent protein kinase type II subunit delta (KCC2D_MOUSE)	1.17677
496	4	0.157427	Annexin A4 (ANXA4_MOUSE)	1.26594
497	3	0.157625	40S ribosomal protein S25 (RS25_MOUSE)	1.16095
498	2	0.157978	60S ribosomal protein L11 (RL11_MOUSE)	1.19428
499	6	0.158105	Nucleosome assembly protein 1-like 4 (NP1L4_MOUSE)	1.16293
500	25	0.158603	Sodium/potassium-transporting ATPase subunit alpha-2 (AT1A2_MOUSE)	0.907448
501	2	0.158795	Flotillin-1 (FLOT1_MOUSE)	1.28673
502	3	0.159093	ER membrane protein complex subunit 2 (EMC2_MOUSE)	1.1227
503	2	0.159165	DnaJ homolog subfamily B member 5 (DNJB5_MOUSE)	1.3397
504	5	0.15971	Inter alpha-trypsin inhibitor, heavy chain 4 (ITIH4_MOUSE)	1.43898
505	3	0.160043	Interferon-induced guanylate-binding protein 2 (GBP2_MOUSE)	2.61775
506	1	0.161071	Protein AMBP (AMBP_MOUSE)	1.45482
507	4	0.16175	Ubiquitin-like protein ISG15 (ISG15_MOUSE)	2.02603
508	1	0.161878	[Pyruvate dehydrogenase (acetyl-transferring)] kinase isozyme 1, mitochondrial (PDK1_MOUSE)	0.900709
509	2	0.16236	39S ribosomal protein L12, mitochondrial (RM12_MOUSE)	1.36988
510	1	0.162416	Myosin regulatory light chain 12B (ML12B_MOUSE)	1.73951
511	5	0.162454	Proteasome subunit alpha type-4 (PSA4_MOUSE)	1.15102
512	1	0.162685	Serine--tRNA ligase, mitochondrial (SYSM_MOUSE)	2.00384
513	1	0.163931	Heat shock factor-binding protein 1 (HSBP1_MOUSE)	1.24038
514	13	0.164188	Elongation factor 1-gamma (EF1G_MOUSE)	1.09506
515	4	0.16451	Indolethylamine N-methyltransferase (INMT_MOUSE)	1.33052
516	4	0.164993	Afamin (AFAM_MOUSE)	1.44656
517	7	0.165105	Heterogeneous nuclear ribonucleoprotein A3 (ROA3_MOUSE)	1.32961
518	3	0.165691	RNA-binding protein FUS (FUS_MOUSE)	1.31978
519	18	0.165908	Ribonuclease inhibitor (RINI_MOUSE)	1.20663
520	2	0.16593	6.8 kDa mitochondrial proteolipid (68MP_MOUSE)	0.878863
521	91	0.166036	Fatty acid synthase (FAS_MOUSE)	1.66578
522	7	0.169044	Aspartyl aminopeptidase (DNPEP_MOUSE)	1.12368
523	18	0.16922	Voltage-dependent L-type calcium channel subunit alpha-1S (CAC1S_MOUSE)	0.89609
524	8	0.169557	Glutathione S-transferase Mu 1 (GSTM1_MOUSE)	1.16999
525	2	0.169825	Unconventional myosin-XVIIIa (MY18A_MOUSE)	1.91363
526	3	0.170947	Proteasome subunit beta type-2 (PSB2_MOUSE)	1.24754
527	1	0.170971	Hematological and neurological expressed 1 protein (HN1_MOUSE)	1.51453
528	5	0.171	Protein kinase C and casein kinase substrate in neurons protein 2 (PACN2_MOUSE)	1.11489
529	17	0.171455	T-complex protein 1 subunit beta (TCPB_MOUSE)	1.30606
530	2	0.171528	Septin-8 (SEPT8_MOUSE)	1.5938
531	10	0.173531	D-beta-hydroxybutyrate dehydrogenase, mitochondrial (BDH_MOUSE)	0.791183
532	18	0.173924	Cytochrome c oxidase subunit 4 isoform 1, mitochondrial (COX41_MOUSE)	0.868448
533	6	0.174002	Aminoacyl tRNA synthase complex-interacting multifunctional protein 1 (AIMP1_MOUSE)	1.14651
534	2	0.175111	Metaxin-1 (MTX1_MOUSE)	1.23927
535	1	0.175309	Splicing factor 3A subunit 3 (SF3A3_MOUSE)	1.4316
536	4	0.175356	Endophilin-B1 (SHLB1_MOUSE)	1.15543
537	3	0.175513	Eukaryotic peptide chain release factor subunit 1 (ERF1_MOUSE)	1.24927
538	5	0.175753	Transmembrane emp24 domain-containing protein 10 (TMEDA_MOUSE)	1.20368
539	2	0.176131	60S ribosomal protein L15 (RL15_MOUSE)	1.57897
540	1	0.176434	Transcription elongation factor A protein-like 5 (TCAL5_MOUSE)	1.54658
541	1	0.176578	NADH-ubiquinone oxidoreductase chain 5 (NU5M_MOUSE)	1.83974
542	38	0.177065	NADH-ubiquinone oxidoreductase 75 kDa subunit, mitochondrial (NDUS1_MOUSE)	0.886239
543	2	0.177389	Ubiquitin carboxyl-terminal hydrolase isozyme L1 (UCHL1_MOUSE)	1.36137
544	2	0.177925	Peptidase M20 domain-containing protein 2 (P20D2_MOUSE)	0.717508
545	8	0.177932	Carboxylesterase 1D (CES1D_MOUSE)	1.19824
546	1	0.177962	Acetoacetyl-CoA synthetase (AACS_MOUSE)	1.41811
547	4	0.17882	Asparagine--tRNA ligase, cytoplasmic (SYNC_MOUSE)	1.17843
548	9	0.178988	SH3 and cysteine-rich domain-containing protein 3 (STAC3_MOUSE)	0.89447
549	10	0.179003	14-3-3 protein zeta/delta (1433Z_MOUSE)	1.20195
550	1	0.179251	V-type proton ATPase subunit E 1 (VATE1_MOUSE)	1.51847
551	1	0.179305	E3 ubiquitin-protein ligase HERC2 (HERC2_MOUSE)	0.821205
552	1	0.179458	Erythrocyte membrane protein band 4.2 (EPB42_MOUSE)	1.85147
553	17	0.179497	LIM and cysteine-rich domains protein 1 (LMCD1_MOUSE)	1.15633
554	1	0.181419	Cullin-4A (CUL4A_MOUSE)	0.786405
555	19	0.181528	Cytochrome b-c1 complex subunit Rieske, mitochondrial (UCRI_MOUSE)	0.893034
556	1	0.181614	Proteolipid protein 2 (PLP2_MOUSE)	1.65882
557	1	0.181978	Alpha/beta hydrolase domain-containing protein 14B (ABHEB_MOUSE)	1.37145
558	1	0.182147	Dolichyl-phosphate beta-glucosyltransferase (ALG5_MOUSE)	1.48817
559	8	0.183146	Purine nucleoside phosphorylase (PNPH_MOUSE)	1.49062
560	1	0.183452	tRNA methyltransferase 112 homolog (TR112_MOUSE)	1.1491
561	4	0.183698	NADH dehydrogenase [ubiquinone] 1 alpha subcomplex subunit 2 (NDUA2_MOUSE)	0.894755
562	4	0.18374	COP9 signalosome complex subunit 7a (CSN7A_MOUSE)	1.21804
563	1	0.184227	Protein PRRC1 (PRRC1_MOUSE)	1.29045
564	4	0.18425	Acylphosphatase-1 (ACYP1_MOUSE)	0.877779
565	1	0.185364	Acyl-CoA synthetase family member 2, mitochondrial (ACSF2_MOUSE)	1.56776
566	9	0.186642	Programmed cell death 6-interacting protein (PDC6I_MOUSE)	1.20237
567	4	0.18745	Hormone-sensitive lipase (LIPS_MOUSE)	2.10125
568	9	0.18805	ATP synthase subunit delta, mitochondrial (ATPD_MOUSE)	0.918596
569	3	0.18808	Thyroid hormone-inducible hepatic protein (THRSP_MOUSE)	1.93516
570	16	0.18826	Cytoplasmic aconitate hydratase (ACOC_MOUSE)	1.15433
571	5	0.18861	Trans-2-enoyl-CoA reductase, mitochondrial (MECR_MOUSE)	1.29313
572	16	0.188744	Catalase (CATA_MOUSE)	1.3568
573	1	0.18897	Matrix-remodeling-associated protein 7 (MXRA7_MOUSE)	1.88577
574	3	0.189004	ATPase family AAA domain-containing protein 3 (ATAD3_MOUSE)	0.835267
575	2	0.189531	Monoglyceride lipase (MGLL_MOUSE)	1.99393
576	1	0.190228	Guanine nucleotide-binding protein G(I)/G(S)/G(T) subunit beta-1 (GBB1_MOUSE)	1.20587
577	7	0.190814	NADH dehydrogenase [ubiquinone] 1 alpha subcomplex subunit 6 (NDUA6_MOUSE)	0.89709
578	14	0.191091	Tropomyosin alpha-3 chain (TPM3_MOUSE)	1.21878
579	6	0.191155	Fibrinogen beta chain (FIBB_MOUSE)	1.30959
580	6	0.192316	Alpha-1-antitrypsin 1-4 (A1AT4_MOUSE)	1.35211
581	9	0.1931	T-complex protein 1 subunit delta (TCPD_MOUSE)	1.16208
582	6	0.193339	Major vault protein (MVP_MOUSE)	1.22553
583	1	0.194458	Run domain Beclin-1 interacting and cysteine-rich containing protein (RUBIC_MOUSE)	1.16533
584	2	0.195544	Actin-binding LIM protein 1 (ABLM1_MOUSE)	1.33831
585	1	0.19582	Vacuolar protein sorting-associated protein 13C (VP13C_MOUSE)	1.30131
586	30	0.196459	Mitochondrial inner membrane protein (IMMT_MOUSE)	0.920559
587	3	0.196536	Acetyl-coenzyme A synthetase, cytoplasmic (ACSA_MOUSE)	1.26589
588	6	0.196539	6-phosphogluconate dehydrogenase, decarboxylating (6PGD_MOUSE)	1.33739
589	2	0.197284	Glycine cleavage system H protein, mitochondrial (GCSH_MOUSE)	1.1712
590	5	0.197286	Serine/arginine-rich splicing factor 1 (SRSF1_MOUSE)	1.65428
591	10	0.19818	Profilin-1 (PROF1_MOUSE)	1.39078
592	2	0.19927	Complement factor D (CFAD_MOUSE)	1.72245
593	1	0.19976	Leukocyte surface antigen CD47 (CD47_MOUSE)	1.2841
594	1	0.200382	N(6)-adenine-specific DNA methyltransferase 2 (N6MT2_MOUSE)	0.751517
595	1	0.201722	Collagen alpha-1(XVIII) chain (COIA1_MOUSE)	1.22567
596	9	0.202158	NADH dehydrogenase [ubiquinone] 1 beta subcomplex subunit 11, mitochondrial (NDUBB_MOUSE)	0.910068
597	12	0.202542	Coiled-coil-helix-coiled-coil-helix domain-containing protein 3, mitochondrial (CHCH3_MOUSE)	0.909826
598	2	0.202962	FAD synthase (FAD1_MOUSE)	0.771592
599	1	0.204584	Syntaxin-12 (STX12_MOUSE)	1.23858
600	2	0.204686	60S ribosomal protein L28 (RL28_MOUSE)	1.28803
601	7	0.204739	Heterogeneous nuclear ribonucleoprotein Q (HNRPQ_MOUSE)	1.07397
602	1	0.204982	Mitochondrial dicarboxylate carrier (DIC_MOUSE)	6.82851
603	9	0.205705	26S proteasome non-ATPase regulatory subunit 1 (PSMD1_MOUSE)	1.14434
604	5	0.205821	Guanine deaminase (GUAD_MOUSE)	1.49589
605	6	0.206854	Thioredoxin domain-containing protein 5 (TXND5_MOUSE)	1.21998
606	11	0.207057	Valine--tRNA ligase (SYVC_MOUSE)	1.28595
607	1	0.207486	Putative protein PTGES3L (PTG3L_MOUSE)	0.855769
608	5	0.207507	Elongation factor 1-beta (EF1B_MOUSE)	1.18477
609	3	0.207551	Xanthine dehydrogenase/oxidase (XDH_MOUSE)	1.27635
610	8	0.207621	Multifunctional protein ADE2 (PUR6_MOUSE)	1.07814
611	1	0.20797	Prothymosin alpha (PTMA_MOUSE)	2.27457
612	1	0.208165	Ragulator complex protein LAMTOR3 (LTOR3_MOUSE)	1.41431
613	8	0.208551	Carbonic anhydrase 1 (CAH1_MOUSE)	1.50692
614	1	0.208649	Core-binding factor subunit beta (PEBB_MOUSE)	1.14313
615	2	0.209439	Sorting nexin-12 (SNX12_MOUSE)	1.48987
616	19	0.209812	Apolipoprotein A-I (APOA1_MOUSE)	1.3481
617	2	0.210301	Methylmalonic aciduria type A homolog, mitochondrial (MMAA_MOUSE)	1.49256
618	2	0.2106	U6 snRNA-associated Sm-like protein LSm7 (LSM7_MOUSE)	1.45828
619	14	0.210615	F-actin-capping protein subunit beta (CAPZB_MOUSE)	0.945415
620	3	0.211091	Xaa-Pro dipeptidase (PEPD_MOUSE)	1.34811
621	7	0.211556	Serine--tRNA ligase, cytoplasmic (SYSC_MOUSE)	1.23008
622	18	0.211767	Junctophilin-2 (JPH2_MOUSE)	1.16229
623	1	0.212697	Vesicle-associated membrane protein 3 (VAMP3_MOUSE)	1.56672
624	1	0.212845	Inhibitor of carbonic anhydrase (ICA_MOUSE)	1.38041
625	2	0.213031	Parathymosin (PTMS_MOUSE)	1.16084
626	3	0.213052	40S ribosomal protein S23 (RS23_MOUSE)	1.23747
627	1	0.213279	Large neutral amino acids transporter small subunit 3 (LAT3_MOUSE)	1.90199
628	1	0.213398	Huntingtin-interacting protein K (HYPK_MOUSE)	1.42955
629	1	0.213521	Ran-specific GTPase-activating protein (RANG_MOUSE)	1.49569
630	2	0.214304	MOSC domain-containing protein 2, mitochondrial (MOSC2_MOUSE)	1.16017
631	3	0.214366	Small glutamine-rich tetratricopeptide repeat-containing protein alpha (SGTA_MOUSE)	1.18132
632	2	0.214432	Copper homeostasis protein cutC homolog (CUTC_MOUSE)	1.16591
633	1	0.214568	Vesicle-associated membrane protein 5 (VAMP5_MOUSE)	1.28851
634	3	0.214734	Beta-2-glycoprotein 1 (APOH_MOUSE)	1.29069
635	1	0.2152	Protein MEMO1 (MEMO1_MOUSE)	1.19443
636	2	0.215792	60S ribosomal protein L13a (RL13A_MOUSE)	1.16306
637	1	0.215989	Nuclear protein localization protein 4 homolog (NPL4_MOUSE)	0.928174
638	3	0.216055	Ethylmalonyl-CoA decarboxylase (ECHD1_MOUSE)	1.67669
639	2	0.216734	Ras-related protein Rab-6A (RAB6A_MOUSE)	1.21078
640	2	0.217186	Dynein light chain Tctex-type 3 (DYLT3_MOUSE)	1.26389
641	1	0.217971	Oxidation resistance protein 1 (OXR1_MOUSE)	1.08743
642	11	0.218129	NADH dehydrogenase [ubiquinone] 1 alpha subcomplex subunit 13 (NDUAD_MOUSE)	0.870158
643	49	0.219928	Alpha-2-macroglobulin (A2M_MOUSE)	1.39259
644	23	0.22055	Microtubule-associated protein 4 (MAP4_MOUSE)	1.14212
645	5	0.220803	Heterogeneous nuclear ribonucleoprotein F (HNRPF_MOUSE)	1.3964
646	2	0.221519	NADH dehydrogenase [ubiquinone] 1 beta subcomplex subunit 3 (NDUB3_MOUSE)	0.883212
647	6	0.223885	60S ribosomal protein L12 (RL12_MOUSE)	1.12632
648	5	0.224069	6-phosphogluconolactonase (6PGL_MOUSE)	1.18251
649	1	0.224705	ATP-sensitive inward rectifier potassium channel 11 (IRK11_MOUSE)	0.742576
650	1	0.225033	Ubiquitin-associated domain-containing protein 1 (UBAC1_MOUSE)	0.7574
651	3	0.225078	Spermine synthase (SPSY_MOUSE)	0.872676
652	3	0.22511	T-complex protein 1 subunit zeta (TCPZ_MOUSE)	1.15744
653	6	0.226462	Alcohol dehydrogenase 1 (ADH1_MOUSE)	1.3187
654	2	0.226624	Ras suppressor protein 1 (RSU1_MOUSE)	1.17885
655	6	0.226659	Flavin reductase (NADPH) (BLVRB_MOUSE)	1.4812
656	2	0.227616	Ras-related protein Rab-2A (RAB2A_MOUSE)	1.31296
657	25	0.227643	ATP-citrate synthase (ACLY_MOUSE)	1.52773
658	4	0.228134	Transthyretin (TTHY_MOUSE)	1.35632
659	1	0.228165	Myeloid-associated differentiation marker (MYADM_MOUSE)	1.86275
660	1	0.228703	RNA-binding protein 8A (RBM8A_MOUSE)	1.3799
661	18	0.229122	Annexin A2 (ANXA2_MOUSE)	1.17567
662	18	0.229442	Phosphorylase b kinase regulatory subunit alpha, skeletal muscle isoform (KPB1_MOUSE)	0.867117
663	11	0.230714	Isoleucine--tRNA ligase, mitochondrial (SYIM_MOUSE)	1.13856
664	6	0.230957	Protein-L-isoaspartate(D-aspartate) O-methyltransferase (PIMT_MOUSE)	1.17333
665	1	0.231814	Serine/threonine-protein phosphatase PP1-alpha catalytic subunit (PP1A_MOUSE)	1.10686
666	6	0.232155	40S ribosomal protein S14 (RS14_MOUSE)	1.09816
667	2	0.232643	Putative peptidyl-tRNA hydrolase PTRHD1 (PTRD1_MOUSE)	1.41965
668	3	0.233207	40S ribosomal protein S20 (RS20_MOUSE)	1.09589
669	1	0.233239	Migration and invasion enhancer 1 (MIEN1_MOUSE)	1.40383
670	4	0.233568	Apolipoprotein O (APOO_MOUSE)	0.890999
671	15	0.233593	Cytochrome c oxidase subunit 5B, mitochondrial (COX5B_MOUSE)	0.88401
672	2	0.234953	55 kDa erythrocyte membrane protein (EM55_MOUSE)	1.68485
673	1	0.235343	Sodium channel subunit beta-4 (SCN4B_MOUSE)	0.867509
674	17	0.236279	Fatty acid-binding protein, heart (FABPH_MOUSE)	0.828606
675	1	0.236714	Musculoskeletal embryonic nuclear protein 1 (MSTN1_MOUSE)	3.40649
676	1	0.23724	Apolipoprotein A-II (APOA2_MOUSE)	1.29997
677	6	0.237774	Eukaryotic translation initiation factor 4H (IF4H_MOUSE)	1.14606
678	2	0.237833	PRA1 family protein 3 (PRAF3_MOUSE)	1.1599
679	7	0.238196	Mitogen-activated protein kinase 1 (MK01_MOUSE)	1.11909
680	44	0.238256	Spectrin beta chain, erythrocytic (SPTB1_MOUSE)	0.947676
681	1	0.238518	Evolutionarily conserved signaling intermediate in Toll pathway, mitochondrial (ECSIT_MOUSE)	0.657548
682	2	0.238519	60S ribosomal protein L14 (RL14_MOUSE)	1.20625
683	21	0.238525	Spectrin alpha chain, erythrocytic 1 (SPTA1_MOUSE)	1.42055
684	3	0.238719	Transcription factor BTF3 homolog 4 (BT3L4_MOUSE)	1.13444
685	1	0.238824	Zyxin (ZYX_MOUSE)	1.86891
686	2	0.238942	Mitochondrial fission regulator 1-like (MFR1L_MOUSE)	1.11495
687	13	0.240146	Tubulin polymerization-promoting protein family member 3 (TPPP3_MOUSE)	0.879991
688	19	0.240239	BAG family molecular chaperone regulator 3 (BAG3_MOUSE)	1.08594
689	2	0.240262	Uncharacterized aarF domain-containing protein kinase 1 (ADCK1_MOUSE)	0.86564
690	86	0.240326	Glycogen phosphorylase, muscle form (PYGM_MOUSE)	0.870576
691	10	0.240588	Elongation factor 1-delta (EF1D_MOUSE)	1.09868
692	5	0.240646	Spliceosome RNA helicase Ddx39b (DX39B_MOUSE)	1.27032
693	5	0.240671	Dual specificity phosphatase DUPD1 (DUPD1_MOUSE)	1.37005
694	10	0.240825	T-complex protein 1 subunit eta (TCPH_MOUSE)	1.1149
695	11	0.240825	Phosphate carrier protein, mitochondrial (MPCP_MOUSE)	0.904597
696	1	0.241171	HIG1 domain family member 1A, mitochondrial (HIG1A_MOUSE)	0.911906
697	13	0.241389	Carboxymethylenebutenolidase homolog (CMBL_MOUSE)	0.876457
698	14	0.241982	Aspartate--tRNA ligase, cytoplasmic (SYDC_MOUSE)	1.07667
699	26	0.242924	Heat shock protein HSP 90-beta (HS90B_MOUSE)	1.07756
700	5	0.24509	Transmembrane protein 65 (TMM65_MOUSE)	1.53864
701	16	0.247038	NADH dehydrogenase [ubiquinone] iron-sulfur protein 2, mitochondrial (NDUS2_MOUSE)	0.917806
702	13	0.247432	Stromal interaction molecule 1 (STIM1_MOUSE)	1.08785
703	9	0.247907	Basal cell adhesion molecule (BCAM_MOUSE)	1.21764
704	5	0.248012	NADH dehydrogenase [ubiquinone] iron-sulfur protein 8, mitochondrial (NDUS8_MOUSE)	0.914192
705	7	0.248435	40S ribosomal protein S3 (RS3_MOUSE)	1.11812
706	3	0.248739	Mitogen-activated protein kinase kinase kinase MLT (MLTK_MOUSE)	1.2189
707	1	0.248936	RING-box protein 2 (RBX2_MOUSE)	1.82963
708	1	0.249111	Carbamoyl-phosphate synthase [ammonia], mitochondrial (CPSM_MOUSE)	1.44896
709	4	0.24944	Protein phosphatase 1A (PPM1A_MOUSE)	1.23016
710	24	0.250291	Voltage-dependent anion-selective channel protein 1 (VDAC1_MOUSE)	0.866395
711	1	0.250462	Zinc-alpha-2-glycoprotein (ZA2G_MOUSE)	1.39418
712	1	0.251025	Methionine aminopeptidase 1 (MAP11_MOUSE)	1.33216
713	4	0.252264	Calcyclin-binding protein (CYBP_MOUSE)	1.23231
714	2	0.25238	Catenin alpha-1 (CTNA1_MOUSE)	1.42222
715	1	0.253162	Isoamyl acetate-hydrolyzing esterase 1 homolog (IAH1_MOUSE)	2.02816
716	5	0.253314	Proline synthase co-transcribed bacterial homolog protein (PROSC_MOUSE)	0.876497
717	5	0.253452	Ubiquitin thioesterase OTUB1 (OTUB1_MOUSE)	1.30311
718	8	0.253752	Mitochondrial import receptor subunit TOM70 (TOM70_MOUSE)	1.12636
719	1	0.253757	E3 ubiquitin-protein ligase RNF180 (RN180_MOUSE)	0.867173
720	13	0.254162	Band 3 anion transport protein (B3AT_MOUSE)	1.46672
721	4	0.254307	NADH dehydrogenase [ubiquinone] iron-sulfur protein 5 (NDUS5_MOUSE)	0.908824
722	19	0.254319	Selenium-binding protein 1 (SBP1_MOUSE)	0.891153
723	6	0.254679	CDGSH iron-sulfur domain-containing protein 1 (CISD1_MOUSE)	0.924671
724	3	0.2547	Leucine-rich repeat-containing protein 59 (LRC59_MOUSE)	1.21782
725	1	0.254814	BAG family molecular chaperone regulator 2 (BAG2_MOUSE)	1.13125
726	3	0.25534	Clathrin light chain B (CLCB_MOUSE)	1.10555
727	11	0.255443	Phosphorylase b kinase regulatory subunit beta (KPBB_MOUSE)	0.887081
728	1	0.255605	Eukaryotic translation initiation factor 3 subunit D (EIF3D_MOUSE)	1.29753
729	3	0.255756	Apolipoprotein E (APOE_MOUSE)	1.32475
730	6	0.256479	Cellular nucleic acid-binding protein (CNBP_MOUSE)	1.21543
731	2	0.256547	Protein SET (SET_MOUSE)	1.453
732	53	0.25689	Spectrin alpha chain, non-erythrocytic 1 (SPTN1_MOUSE)	1.13311
733	13	0.25692	Carbonic anhydrase 2 (CAH2_MOUSE)	1.43837
734	1	0.257514	ATP-binding cassette sub-family C member 9 (ABCC9_MOUSE)	0.526958
735	4	0.257717	UBX domain-containing protein 1 (UBXN1_MOUSE)	1.10755
736	5	0.258019	Lysine--tRNA ligase (SYK_MOUSE)	1.09229
737	2	0.258608	60S ribosomal protein L17 (RL17_MOUSE)	1.50416
738	14	0.259388	NADP-dependent malic enzyme (MAOX_MOUSE)	1.23643
739	12	0.260065	Myosin light chain kinase 2, skeletal/cardiac muscle (MYLK2_MOUSE)	0.853751
740	24	0.260134	Protein disulfide-isomerase (PDIA1_MOUSE)	1.15808
741	4	0.260211	Methylthioribulose-1-phosphate dehydratase (MTNB_MOUSE)	0.949638
742	8	0.260466	Alpha-2-HS-glycoprotein (FETUA_MOUSE)	1.22983
743	5	0.261121	40S ribosomal protein S11 (RS11_MOUSE)	1.11549
744	1	0.261929	Ethanolamine-phosphate cytidylyltransferase (PCY2_MOUSE)	0.788854
745	3	0.262048	Platelet-activating factor acetylhydrolase IB subunit beta (PA1B2_MOUSE)	1.25274
746	3	0.262116	Aldose reductase-related protein 2 (ALD2_MOUSE)	1.74307
747	3	0.26235	SAP domain-containing ribonucleoprotein (SARNP_MOUSE)	1.35293
748	12	0.262386	Decorin (PGS2_MOUSE)	1.19871
749	61	0.262431	ATP synthase subunit beta, mitochondrial (ATPB_MOUSE)	0.924442
750	1	0.263452	Beta-lactamase-like protein 2 (LACB2_MOUSE)	1.63189
751	8	0.263498	Adenylyl cyclase-associated protein 2 (CAP2_MOUSE)	1.10146
752	90	0.263816	Creatine kinase M-type (KCRM_MOUSE)	0.898436
753	2	0.264244	Chromobox protein homolog 1 (CBX1_MOUSE)	1.24839
754	5	0.265869	Inosine-5'-monophosphate dehydrogenase 2 (IMDH2_MOUSE)	1.14016
755	1	0.266063	SUMO-activating enzyme subunit 2 (SAE2_MOUSE)	1.63418
756	55	0.266791	Serotransferrin (TRFE_MOUSE)	1.22989
757	4	0.267136	Cysteine and glycine-rich protein 1 (CSRP1_MOUSE)	1.19756
758	3	0.267557	Calcium uniporter protein, mitochondrial (MCU_MOUSE)	1.36217
759	89	0.268111	Sarcoplasmic/endoplasmic reticulum calcium ATPase 1 (AT2A1_MOUSE)	0.865193
760	1	0.269255	Phospholemman (PLM_MOUSE)	0.741137
761	4	0.269276	14-3-3 protein theta (1433T_MOUSE)	1.19189
762	4	0.270162	Catechol O-methyltransferase (COMT_MOUSE)	1.09254
763	2	0.271486	Serine/threonine-protein phosphatase PP1-beta catalytic subunit (PP1B_MOUSE)	1.03867
764	2	0.271665	Heterogeneous nuclear ribonucleoproteins C1/C2 (HNRPC_MOUSE)	1.77413
765	8	0.272124	Troponin I, slow skeletal muscle (TNNI1_MOUSE)	1.31252
766	40	0.272412	Hemoglobin subunit beta-1 (HBB1_MOUSE)	1.58913
767	66	0.272456	Pyruvate kinase PKM (KPYM_MOUSE)	0.88666
768	4	0.272737	Tripartite motif-containing protein 54 (TRI54_MOUSE)	0.88445
769	1	0.272908	Prolyl 4-hydroxylase subunit alpha-1 (P4HA1_MOUSE)	1.53469
770	7	0.273497	Glutamine synthetase (GLNA_MOUSE)	1.46305
771	31	0.273748	Hemoglobin subunit alpha (HBA_MOUSE)	1.4504
772	1	0.273757	NEDD8 (NEDD8_MOUSE)	0.820464
773	2	0.273898	Putative transferase CAF17 homolog, mitochondrial (CAF17_MOUSE)	1.17615
774	1	0.274045	Thymosin beta-4 (TYB4_MOUSE)	1.35954
775	11	0.27422	AFG3-like protein 2 (AFG32_MOUSE)	1.13737
776	1	0.275013	Anoctamin-10 (ANO10_MOUSE)	0.678588
777	2	0.275623	MAP kinase-activated protein kinase 2 (MAPK2_MOUSE)	1.62297
778	4	0.276052	Alcohol dehydrogenase [NADP(+)] (AK1A1_MOUSE)	1.1944
779	1	0.276185	Choline transporter-like protein 2 (CTL2_MOUSE)	1.12738
780	21	0.277915	Vinculin (VINC_MOUSE)	1.18934
781	1	0.278485	Erythrocyte band 7 integral membrane protein (STOM_MOUSE)	1.81233
782	2	0.279164	Corticosteroid-binding globulin (CBG_MOUSE)	1.35231
783	4	0.27952	Phenylalanine--tRNA ligase beta subunit (SYFB_MOUSE)	1.23219
784	2	0.279718	ATP-binding cassette sub-family B member 8, mitochondrial (ABCB8_MOUSE)	0.89299
785	12	0.280236	Fructose-1,6-bisphosphatase isozyme 2 (F16P2_MOUSE)	0.839968
786	7	0.280379	Peptidyl-prolyl cis-trans isomerase FKBP4 (FKBP4_MOUSE)	1.14971
787	11	0.281059	Heat shock protein beta-7 (HSPB7_MOUSE)	1.20096
788	15	0.281069	F-actin-capping protein subunit alpha-2 (CAZA2_MOUSE)	0.919275
789	1	0.281519	LIM domain and actin-binding protein 1 (LIMA1_MOUSE)	2.19022
790	2	0.282703	Nucleosome assembly protein 1-like 1 (NP1L1_MOUSE)	1.25661
791	1	0.283213	Syntaxin-binding protein 3 (STXB3_MOUSE)	2.69811
792	4	0.283271	Ig kappa chain C region (IGKC_MOUSE)	1.34022
793	14	0.283922	Dihydrolipoyllysine-residue succinyltransferase component of 2-oxoglutarate dehydrogenase complex, mitochondrial (ODO2_MOUSE)	0.912963
794	12	0.284119	40S ribosomal protein SA (RSSA_MOUSE)	1.12113
795	20	0.284803	Xin actin-binding repeat-containing protein 1 (XIRP1_MOUSE)	1.25297
796	3	0.285378	Serine/threonine-protein phosphatase 5 (PPP5_MOUSE)	0.882904
797	3	0.285449	Poly(rC)-binding protein 2 (PCBP2_MOUSE)	1.10271
798	1	0.28655	Sodium channel protein type 4 subunit alpha (SCN4A_MOUSE)	0.711216
799	4	0.286629	Mitogen-activated protein kinase 14 (MK14_MOUSE)	1.12053
800	6	0.287856	Atlastin-2 (ATLA2_MOUSE)	0.904343
801	4	0.288755	Gamma-synuclein (SYUG_MOUSE)	1.51297
802	5	0.289244	COP9 signalosome complex subunit 3 (CSN3_MOUSE)	1.08551
803	3	0.291086	Methyl-CpG-binding protein 2 (MECP2_MOUSE)	1.41528
804	5	0.291765	Acyl-coenzyme A thioesterase 13 (ACO13_MOUSE)	0.872502
805	3	0.292084	Probable ubiquitin carboxyl-terminal hydrolase FAF-X (USP9X_MOUSE)	1.09572
806	3	0.292655	UDP-glucose:glycoprotein glucosyltransferase 1 (UGGG1_MOUSE)	1.22025
807	1	0.29283	ADP-ribosylation factor GTPase-activating protein 2 (ARFG2_MOUSE)	1.12638
808	7	0.293265	60S ribosomal protein L6 (RL6_MOUSE)	1.08742
809	15	0.293281	LETM1 and EF-hand domain-containing protein 1, mitochondrial (LETM1_MOUSE)	1.05867
810	15	0.293979	ATP synthase F(0) complex subunit B1, mitochondrial (AT5F1_MOUSE)	0.924745
811	1	0.29414	60S ribosomal protein L38 (RL38_MOUSE)	1.21185
812	2	0.296058	Protein S100-A13 (S10AD_MOUSE)	1.35318
813	8	0.296527	Phosphoglycerate mutase 1 (PGAM1_MOUSE)	1.11833
814	1	0.296866	Serine protease inhibitor A3N (SPA3N_MOUSE)	1.23883
815	1	0.297028	ER membrane protein complex subunit 6 (EMC6_MOUSE)	1.22117
816	3	0.298539	Ig mu chain C region (IGHM_MOUSE)	1.6535
817	2	0.298908	cTAGE family member 5 (CTGE5_MOUSE)	1.14043
818	2	0.300482	Myeloid leukemia factor 1 (MLF1_MOUSE)	0.627408
819	2	0.301388	1-phosphatidylinositol 4,5-bisphosphate phosphodiesterase delta-1 (PLCD1_MOUSE)	1.38354
820	3	0.301426	ER membrane protein complex subunit 7 (EMC7_MOUSE)	1.08767
821	14	0.301793	Apolipoprotein A-IV (APOA4_MOUSE)	1.19974
822	5	0.301948	Prostaglandin reductase 2 (PTGR2_MOUSE)	0.881998
823	40	0.301955	Fibrillin-1 (FBN1_MOUSE)	1.49145
824	1	0.302134	Ubiquitin carboxyl-terminal hydrolase 4 (UBP4_MOUSE)	1.383
825	7	0.302144	Creatine kinase B-type (KCRB_MOUSE)	1.15242
826	1	0.302228	Catenin beta-1 (CTNB1_MOUSE)	1.56946
827	1	0.302231	Tubulin beta-4B chain (TBB4B_MOUSE)	1.06475
828	1	0.302231	Tubulin beta-4A chain (TBB4A_MOUSE)	1.06475
829	8	0.302698	Succinyl-CoA ligase [GDP-forming] subunit beta, mitochondrial (SUCB2_MOUSE)	0.846917
830	4	0.302753	Cold shock domain-containing protein E1 (CSDE1_MOUSE)	1.35938
831	19	0.303095	Cytochrome c1, heme protein, mitochondrial (CY1_MOUSE)	0.91958
832	3	0.303122	Hydroxymethylglutaryl-CoA lyase, mitochondrial (HMGCL_MOUSE)	1.09451
833	7	0.303125	Cysteine desulfurase, mitochondrial (NFS1_MOUSE)	1.04917
834	3	0.303771	Histidine-rich glycoprotein (HRG_MOUSE)	1.28321
835	1	0.304243	Xyloside xylosyltransferase 1 (XXLT1_MOUSE)	0.910721
836	2	0.304325	Serum paraoxonase/arylesterase 1 (PON1_MOUSE)	1.20669
837	1	0.304815	Liver carboxylesterase 1 (EST1_MOUSE)	1.92065
838	5	0.305153	Translationally-controlled tumor protein (TCTP_MOUSE)	1.18622
839	26	0.305891	Adenylosuccinate synthetase isozyme 1 (PURA1_MOUSE)	0.884801
840	3	0.306014	Mitochondrial import receptor subunit TOM34 (TOM34_MOUSE)	0.859416
841	3	0.306527	Vesicle transport protein SEC20 (SEC20_MOUSE)	1.26936
842	1	0.306677	Sorting nexin-1 (SNX1_MOUSE)	2.21054
843	16	0.306883	Alpha-enolase (ENOA_MOUSE)	0.892866
844	26	0.307084	Bifunctional glutamate/proline--tRNA ligase (SYEP_MOUSE)	1.65899
845	4	0.307845	Membrane-associated progesterone receptor component 2 (PGRC2_MOUSE)	1.25695
846	11	0.30795	Troponin T, slow skeletal muscle (TNNT1_MOUSE)	1.22372
847	1	0.308901	Cysteine sulfinic acid decarboxylase (CSAD_MOUSE)	2.14503
848	5	0.308903	Prostamide/prostaglandin F synthase (PGFS_MOUSE)	0.932053
849	9	0.310326	Biglycan (PGS1_MOUSE)	1.25499
850	1	0.312381	Vacuole membrane protein 1 (VMP1_MOUSE)	0.882622
851	3	0.312458	Transcription elongation factor B polypeptide 2 (ELOB_MOUSE)	1.09864
852	5	0.312551	Transcriptional activator protein Pur-alpha (PURA_MOUSE)	1.04951
853	1	0.312702	Copine-2 (CPNE2_MOUSE)	1.44132
854	2	0.312952	Casein kinase II subunit alpha (CSK21_MOUSE)	1.23366
855	9	0.313396	Annexin A11 (ANX11_MOUSE)	1.07121
856	5	0.314847	ATPase family AAA domain-containing protein 1 (ATAD1_MOUSE)	0.956353
857	2	0.315244	Fibulin-5 (FBLN5_MOUSE)	0.720187
858	4	0.31554	Estradiol 17-beta-dehydrogenase 8 (DHB8_MOUSE)	1.06744
859	6	0.315734	Superoxide dismutase [Cu-Zn] (SODC_MOUSE)	0.869764
860	11	0.316828	Kinectin (KTN1_MOUSE)	1.15281
861	9	0.31792	Dynamin-like 120 kDa protein, mitochondrial (OPA1_MOUSE)	0.743944
862	2	0.318457	Solute carrier family 12 member 2 (S12A2_MOUSE)	1.16699
863	1	0.31924	39S ribosomal protein L13, mitochondrial (RM13_MOUSE)	0.840942
864	1	0.319553	Homer protein homolog 1 (HOME1_MOUSE)	0.770231
865	7	0.319931	Hydroxysteroid dehydrogenase-like protein 2 (HSDL2_MOUSE)	0.892978
866	6	0.320704	cAMP-dependent protein kinase catalytic subunit alpha (KAPCA_MOUSE)	1.05818
867	1	0.321076	Starch-binding domain-containing protein 1 (STBD1_MOUSE)	1.1958
868	1	0.321412	Tripeptidyl-peptidase 1 (TPP1_MOUSE)	1.6991
869	2	0.321626	Transforming acidic coiled-coil-containing protein 2 (TACC2_MOUSE)	1.1113
870	22	0.322422	Dihydrolipoyllysine-residue acetyltransferase component of pyruvate dehydrogenase complex, mitochondrial (ODP2_MOUSE)	0.932876
871	20	0.322592	Phosphoglycerate mutase 2 (PGAM2_MOUSE)	0.892237
872	1	0.32358	High mobility group nucleosome-binding domain-containing protein 5 (HMGN5_MOUSE)	1.36999
873	1	0.323843	Sodium/potassium-transporting ATPase subunit beta-3 (AT1B3_MOUSE)	1.19262
874	1	0.324491	Ubiquitin carboxyl-terminal hydrolase 13 (UBP13_MOUSE)	1.23163
875	1	0.324509	La-related protein 1 (LARP1_MOUSE)	1.10232
876	1	0.325762	Calcineurin B homologous protein 1 (CHP1_MOUSE)	1.52696
877	2	0.326558	Eukaryotic translation initiation factor 3 subunit M (EIF3M_MOUSE)	1.21549
878	1	0.326853	Prefoldin subunit 2 (PFD2_MOUSE)	1.95668
879	2	0.32743	Eukaryotic translation initiation factor 1 (EIF1_MOUSE)	1.11184
880	3	0.327755	Serine/threonine-protein phosphatase 2A 55 kDa regulatory subunit B alpha isoform (2ABA_MOUSE)	1.2414
881	2	0.328205	Zinc-binding alcohol dehydrogenase domain-containing protein 2 (ZADH2_MOUSE)	1.21008
882	15	0.328405	Trifunctional purine biosynthetic protein adenosine-3 (PUR2_MOUSE)	0.929041
883	8	0.328903	Sulfite oxidase, mitochondrial (SUOX_MOUSE)	1.21926
884	1	0.329412	Retinol dehydrogenase 14 (RDH14_MOUSE)	1.35018
885	8	0.329452	Ubiquitin carboxyl-terminal hydrolase 14 (UBP14_MOUSE)	1.07771
886	1	0.329761	Growth hormone-inducible transmembrane protein (GHITM_MOUSE)	1.12891
887	2	0.329911	Serine/arginine-rich splicing factor 3 (SRSF3_MOUSE)	1.13536
888	5	0.332266	40S ribosomal protein S5 (RS5_MOUSE)	1.14126
889	1	0.332355	Cdc42-interacting protein 4 (CIP4_MOUSE)	1.81593
890	3	0.33255	Fumarylacetoacetate hydrolase domain-containing protein 2A (FAHD2_MOUSE)	0.922989
891	1	0.33262	Phosphatidylinositol-binding clathrin assembly protein (PICAL_MOUSE)	1.19056
892	11	0.333477	Eukaryotic translation initiation factor 4 gamma 1 (IF4G1_MOUSE)	1.07615
893	6	0.33432	Leucine-rich repeat-containing protein 20 (LRC20_MOUSE)	0.876004
894	1	0.334427	Ataxin-10 (ATX10_MOUSE)	1.50526
895	1	0.334457	SRA stem-loop-interacting RNA-binding protein, mitochondrial (SLIRP_MOUSE)	1.31167
896	21	0.334511	Cytochrome b-c1 complex subunit 2, mitochondrial (QCR2_MOUSE)	0.936332
897	1	0.334534	Inositol monophosphatase 2 (IMPA2_MOUSE)	1.33078
898	7	0.334812	GMP reductase 1 (GMPR1_MOUSE)	1.13855
899	1	0.335469	Non-histone chromosomal protein HMG-17 (HMGN2_MOUSE)	1.2622
900	6	0.335818	Argininosuccinate lyase (ARLY_MOUSE)	1.16404
901	3	0.335856	Importin subunit alpha-4 (IMA4_MOUSE)	1.38916
902	12	0.337295	Prohibitin (PHB_MOUSE)	0.950836
903	4	0.337603	Fatty acid-binding protein, epidermal (FABP5_MOUSE)	1.52875
904	4	0.338476	Alanyl-tRNA editing protein Aarsd1 (AASD1_MOUSE)	1.06682
905	1	0.338685	Astrocytic phosphoprotein PEA-15 (PEA15_MOUSE)	1.19326
906	2	0.339856	Estradiol 17-beta-dehydrogenase 12 (DHB12_MOUSE)	1.70987
907	1	0.339913	Kinesin-like protein KIF15 (KIF15_MOUSE)	0.741956
908	1	0.339986	Coproporphyrinogen-III oxidase, mitochondrial (HEM6_MOUSE)	1.18002
909	5	0.341614	PDZ and LIM domain protein 7 (PDLI7_MOUSE)	1.1889
910	14	0.341972	Four and a half LIM domains protein 3 (FHL3_MOUSE)	1.08711
911	3	0.342696	Guanine nucleotide-binding protein G(q) subunit alpha (GNAQ_MOUSE)	1.33792
912	4	0.343485	Muscular LMNA-interacting protein (MLIP_MOUSE)	1.22452
913	3	0.343591	Polyadenylate-binding protein 1 (PABP1_MOUSE)	1.32859
914	3	0.343968	Actin-binding LIM protein 2 (ABLM2_MOUSE)	1.12214
915	6	0.344582	28S ribosomal protein S36, mitochondrial (RT36_MOUSE)	0.929421
916	2	0.344611	Tetraspanin-8 (TSN8_MOUSE)	1.87177
917	1	0.345507	LIM and SH3 domain protein 1 (LASP1_MOUSE)	1.36939
918	2	0.346496	40S ribosomal protein S15 (RS15_MOUSE)	1.14225
919	1	0.348138	PDZ domain-containing protein MAGIX (MAGIX_MOUSE)	1.18218
920	5	0.348775	Non-specific lipid-transfer protein (NLTP_MOUSE)	1.21284
921	3	0.349778	Protein FAM49B (FA49B_MOUSE)	1.15492
922	6	0.350697	Translational activator of cytochrome c oxidase 1 (TACO1_MOUSE)	0.911369
923	1	0.351003	60S ribosomal protein L37a (RL37A_MOUSE)	1.28797
924	1	0.351033	Regulator of nonsense transcripts 1 (RENT1_MOUSE)	0.844326
925	1	0.351121	RNA-binding protein EWS (EWS_MOUSE)	5.33847
926	6	0.351414	Platelet-activating factor acetylhydrolase IB subunit alpha (LIS1_MOUSE)	1.17594
927	19	0.351502	Myosin-8 (MYH8_MOUSE)	0.879141
928	5	0.35153	Reticulocalbin-2 (RCN2_MOUSE)	0.891711
929	21	0.351613	Laminin subunit gamma-1 (LAMC1_MOUSE)	0.864673
930	3	0.351693	Proteasome-associated protein ECM29 homolog (ECM29_MOUSE)	1.11959
931	4	0.351815	Calcineurin subunit B type 1 (CANB1_MOUSE)	1.11932
932	2	0.352325	Serine/threonine-protein kinase Nek7 (NEK7_MOUSE)	1.18506
933	1	0.352822	Epimerase family protein SDR39U1 (D39U1_MOUSE)	0.891839
934	1	0.353048	26S proteasome non-ATPase regulatory subunit 14 (PSDE_MOUSE)	1.16372
935	6	0.353516	3-hydroxyacyl-CoA dehydrogenase type-2 (HCD2_MOUSE)	1.08537
936	13	0.353819	Cytochrome c, somatic (CYC_MOUSE)	0.870101
937	1	0.353851	CDK5 regulatory subunit-associated protein 3 (CK5P3_MOUSE)	1.45617
938	93	0.353906	Myosin-binding protein C, fast-type (MYPC2_MOUSE)	0.928709
939	18	0.354223	5-oxoprolinase (OPLA_MOUSE)	1.2261
940	2	0.354374	Acidic leucine-rich nuclear phosphoprotein 32 family member A (AN32A_MOUSE)	1.21036
941	2	0.354496	Protein NDRG1 (NDRG1_MOUSE)	1.32917
942	3	0.35472	Cytochrome c oxidase subunit 1 (COX1_MOUSE)	1.14011
943	10	0.354925	Nucleolin (NUCL_MOUSE)	1.26249
944	10	0.355048	Voltage-dependent anion-selective channel protein 3 (VDAC3_MOUSE)	0.897163
945	1	0.355297	1-acyl-sn-glycerol-3-phosphate acyltransferase gamma (PLCC_MOUSE)	1.20892
946	105	0.355379	Myosin-1 (MYH1_MOUSE)	0.87727
947	8	0.356062	NADH dehydrogenase [ubiquinone] 1 alpha subcomplex subunit 7 (NDUA7_MOUSE)	0.931691
948	2	0.356733	X-ray repair cross-complementing protein 6 (XRCC6_MOUSE)	0.926187
949	3	0.357405	OCIA domain-containing protein 1 (OCAD1_MOUSE)	1.09668
950	54	0.357471	Sarcalumenin (SRCA_MOUSE)	0.935451
951	2	0.358229	Ras-related protein Rab-1B (RAB1B_MOUSE)	1.26551
952	5	0.359599	Glyoxalase domain-containing protein 4 (GLOD4_MOUSE)	1.11008
953	5	0.359925	ATP synthase subunit f, mitochondrial (ATPK_MOUSE)	0.933764
954	1	0.36075	Malonyl-CoA-acyl carrier protein transacylase, mitochondrial (FABD_MOUSE)	1.4298
955	1	0.360969	Iron-sulfur cluster assembly enzyme ISCU, mitochondrial (ISCU_MOUSE)	1.59042
956	2	0.36182	Eukaryotic translation initiation factor 4 gamma 2 (IF4G2_MOUSE)	0.886888
957	11	0.362191	NADH dehydrogenase [ubiquinone] 1 beta subcomplex subunit 9 (NDUB9_MOUSE)	0.901853
958	20	0.362309	Histone-lysine N-methyltransferase Smyd1 (SMYD1_MOUSE)	1.06287
959	3	0.362449	Charged multivesicular body protein 4b (CHM4B_MOUSE)	1.10299
960	7	0.362871	Glutathione S-transferase P 1 (GSTP1_MOUSE)	1.0887
961	2	0.363365	Sel1 repeat-containing protein 1 (SELR1_MOUSE)	0.861401
962	1	0.364294	RAC-beta serine/threonine-protein kinase (AKT2_MOUSE)	1.75598
963	4	0.365777	Coronin-6 (CORO6_MOUSE)	1.0745
964	1	0.36622	Protein FADD (FADD_MOUSE)	1.32685
965	2	0.367017	Endothelial differentiation-related factor 1 (EDF1_MOUSE)	0.920844
966	5	0.36768	Hsc70-interacting protein (F10A1_MOUSE)	1.07057
967	4	0.367751	LIM and calponin homology domains-containing protein 1 (LIMC1_MOUSE)	1.16661
968	2	0.368194	RNA-binding protein Musashi homolog 2 (MSI2H_MOUSE)	0.812876
969	3	0.368692	Fatty acid-binding protein, liver (FABPL_MOUSE)	0.824315
970	1	0.3691	Heterogeneous nuclear ribonucleoprotein D-like (HNRDL_MOUSE)	1.20426
971	1	0.369303	Adenine phosphoribosyltransferase (APT_MOUSE)	0.91953
972	1	0.369374	Na(+)/H(+) exchange regulatory cofactor NHE-RF2 (NHRF2_MOUSE)	0.842576
973	115	0.369481	Myosin-4 (MYH4_MOUSE)	0.860399
974	22	0.369524	Bifunctional purine biosynthesis protein PURH (PUR9_MOUSE)	1.12357
975	2	0.369894	Gamma-glutamylcyclotransferase (GGCT_MOUSE)	0.787575
976	4	0.370033	Very-long-chain enoyl-CoA reductase (TECR_MOUSE)	1.08369
977	4	0.370065	Mitochondrial import receptor subunit TOM22 homolog (TOM22_MOUSE)	1.07107
978	2	0.370218	Fructose-bisphosphate aldolase B (ALDOB_MOUSE)	1.06056
979	2	0.370331	UPF0586 protein C9orf41 homolog (CI041_MOUSE)	1.13634
980	5	0.370501	40S ribosomal protein S3a (RS3A_MOUSE)	1.1197
981	3	0.370525	Probable aminopeptidase NPEPL1 (PEPL1_MOUSE)	1.04622
982	4	0.372224	Cat eye syndrome critical region protein 5 homolog (CECR5_MOUSE)	0.867328
983	2	0.372389	Prenylcysteine oxidase (PCYOX_MOUSE)	1.28073
984	2	0.372698	Calcium-binding protein 39 (CAB39_MOUSE)	0.819758
985	15	0.372824	Lamin-B1 (LMNB1_MOUSE)	1.08143
986	8	0.37284	Aflatoxin B1 aldehyde reductase member 2 (ARK72_MOUSE)	1.11798
987	2	0.372952	Osteoclast-stimulating factor 1 (OSTF1_MOUSE)	1.48947
988	1	0.374188	DnaJ homolog subfamily B member 11 (DJB11_MOUSE)	1.59164
989	44	0.374946	Phosphoglycerate kinase 1 (PGK1_MOUSE)	0.918037
990	1	0.375025	Protein phosphatase 1 regulatory subunit 14B (PP14B_MOUSE)	1.46337
991	4	0.375373	Isoaspartyl peptidase/L-asparaginase (ASGL1_MOUSE)	0.875281
992	1	0.375519	Synaptobrevin homolog YKT6 (YKT6_MOUSE)	1.36445
993	6	0.375762	NADH dehydrogenase [ubiquinone] 1 beta subcomplex subunit 5, mitochondrial (NDUB5_MOUSE)	0.936271
994	2	0.375881	Microtubule-associated protein RP/EB family member 2 (MARE2_MOUSE)	1.08422
995	3	0.377157	Protein canopy homolog 2 (CNPY2_MOUSE)	1.10077
996	2	0.378024	STE20-like serine/threonine-protein kinase (SLK_MOUSE)	1.39249
997	5	0.378437	60S ribosomal protein L10 (RL10_MOUSE)	1.18136
998	4	0.378701	Mitochondrial fission 1 protein (FIS1_MOUSE)	0.967185
999	4	0.379095	Xaa-Pro aminopeptidase 1 (XPP1_MOUSE)	1.14181
1000	8	0.37957	Supervillin (SVIL_MOUSE)	0.638164
1001	9	0.379919	Cytosolic non-specific dipeptidase (CNDP2_MOUSE)	1.17582
1002	1	0.380461	Ras GTPase-activating protein-binding protein 2 (G3BP2_MOUSE)	0.778833
1003	3	0.382144	NLR family member X1 (NLRX1_MOUSE)	0.889019
1004	3	0.383037	ELAV-like protein 1 (ELAV1_MOUSE)	1.09503
1005	7	0.384981	Lipoamide acyltransferase component of branched-chain alpha-keto acid dehydrogenase complex, mitochondrial (ODB2_MOUSE)	0.919069
1006	3	0.385594	Troponin C, slow skeletal and cardiac muscles (TNNC1_MOUSE)	1.28145
1007	6	0.386507	26S proteasome non-ATPase regulatory subunit 12 (PSD12_MOUSE)	1.14605
1008	4	0.386605	Ecto-ADP-ribosyltransferase 3 (NAR3_MOUSE)	0.887836
1009	6	0.386971	Glutathione reductase, mitochondrial (GSHR_MOUSE)	1.12415
1010	11	0.387897	Prolyl endopeptidase (PPCE_MOUSE)	0.897208
1011	2	0.389322	Rab-interacting lysosomal protein (RILP_MOUSE)	1.10629
1012	10	0.389988	Cytochrome c oxidase subunit 2 (COX2_MOUSE)	0.925763
1013	1	0.390938	Fumarylacetoacetase (FAAA_MOUSE)	1.45767
1014	11	0.391056	Calpain-2 catalytic subunit (CAN2_MOUSE)	1.05013
1015	4	0.392516	Inter-alpha-trypsin inhibitor heavy chain H2 (ITIH2_MOUSE)	1.18017
1016	6	0.39278	COP9 signalosome complex subunit 2 (CSN2_MOUSE)	1.15811
1017	3	0.392873	1,5-anhydro-D-fructose reductase (AKCL2_MOUSE)	1.17899
1018	6	0.3937	Acyl-CoA-binding protein (ACBP_MOUSE)	1.15506
1019	12	0.394383	von Willebrand factor A domain-containing protein 8 (VWA8_MOUSE)	0.818472
1020	5	0.394655	Isoleucine--tRNA ligase, cytoplasmic (SYIC_MOUSE)	0.950184
1021	22	0.394786	Alpha-crystallin B chain (CRYAB_MOUSE)	1.10032
1022	6	0.394933	Importin subunit beta-1 (IMB1_MOUSE)	1.12361
1023	1	0.395384	Transportin-2 (TNPO2_MOUSE)	1.3199
1024	4	0.39569	Elongation factor Ts, mitochondrial (EFTS_MOUSE)	1.09013
1025	1	0.396079	Sorbitol dehydrogenase (DHSO_MOUSE)	1.20872
1026	5	0.397395	Adapter molecule crk (CRK_MOUSE)	1.13029
1027	2	0.398455	Peptidyl-prolyl cis-trans isomerase NIMA-interacting 4 (PIN4_MOUSE)	1.14964
1028	2	0.400173	Sulfated glycoprotein 1 (SAP_MOUSE)	1.43424
1029	1	0.400673	Arginyl-tRNA--protein transferase 1 (ATE1_MOUSE)	1.01542
1030	2	0.401228	Glycogen synthase kinase-3 alpha (GSK3A_MOUSE)	0.91492
1031	2	0.402259	Macrophage mannose receptor 1 (MRC1_MOUSE)	1.60804
1032	26	0.402408	Tripartite motif-containing protein 72 (TRI72_MOUSE)	1.11623
1033	19	0.402566	Methylmalonate-semialdehyde dehydrogenase [acylating], mitochondrial (MMSA_MOUSE)	1.13048
1034	2	0.403928	Delta-aminolevulinic acid dehydratase (HEM2_MOUSE)	1.13638
1035	10	0.404607	26S proteasome non-ATPase regulatory subunit 11 (PSD11_MOUSE)	1.0639
1036	3	0.405115	Neutral alpha-glucosidase AB (GANAB_MOUSE)	1.13009
1037	2	0.40518	Thioredoxin domain-containing protein 17 (TXD17_MOUSE)	1.26586
1038	1	0.405481	Alpha-adducin (ADDA_MOUSE)	1.55205
1039	4	0.405539	60S ribosomal protein L9 (RL9_MOUSE)	1.15294
1040	2	0.405606	Far upstream element-binding protein 1 (FUBP1_MOUSE)	1.31517
1041	18	0.405958	Serine/threonine-protein phosphatase 2A 65 kDa regulatory subunit A alpha isoform (2AAA_MOUSE)	1.142
1042	1	0.406466	OTU domain-containing protein 6B (OTU6B_MOUSE)	0.871867
1043	34	0.406471	Four and a half LIM domains protein 1 (FHL1_MOUSE)	1.10504
1044	2	0.406537	Eukaryotic translation initiation factor 5 (IF5_MOUSE)	1.20651
1045	1	0.406713	Ubiquitin-conjugating enzyme E2 G2 (UB2G2_MOUSE)	1.18693
1046	2	0.407265	Prefoldin subunit 3 (PFD3_MOUSE)	1.07797
1047	5	0.407357	Elongation factor G, mitochondrial (EFGM_MOUSE)	0.880658
1048	1	0.40786	ADP/ATP translocase 4 (ADT4_MOUSE)	0.880804
1049	1	0.409765	Leucine-rich repeat-containing protein 39 (LRC39_MOUSE)	0.90164
1050	4	0.410088	Chloride intracellular channel protein 5 (CLIC5_MOUSE)	1.07731
1051	2	0.410546	GTPase IMAP family member 4 (GIMA4_MOUSE)	1.46597
1052	7	0.411094	NAD-dependent protein deacetylase sirtuin-2 (SIR2_MOUSE)	1.10027
1053	3	0.411281	Dehydrogenase/reductase SDR family member 11 (DHR11_MOUSE)	1.3646
1054	2	0.411827	Sideroflexin-3 (SFXN3_MOUSE)	1.43692
1055	8	0.411966	Secernin-3 (SCRN3_MOUSE)	0.897605
1056	2	0.414297	Dimethylaniline monooxygenase [N-oxide-forming] 1 (FMO1_MOUSE)	1.37443
1057	7	0.415849	Neurofilament heavy polypeptide (NFH_MOUSE)	0.822695
1058	8	0.41652	Uncharacterized protein C1orf170 homolog (CA170_MOUSE)	0.955607
1059	9	0.416746	FH1/FH2 domain-containing protein 1 (FHOD1_MOUSE)	1.06416
1060	43	0.417027	Phosphoglucomutase-1 (PGM1_MOUSE)	0.910462
1061	3	0.418252	DNA fragmentation factor subunit alpha (DFFA_MOUSE)	1.08241
1062	7	0.418454	Amine oxidase [flavin-containing] B (AOFB_MOUSE)	0.924029
1063	18	0.419085	ADP/ATP translocase 1 (ADT1_MOUSE)	0.936972
1064	8	0.42112	Adenylate kinase 2, mitochondrial (KAD2_MOUSE)	1.19039
1065	35	0.421699	60 kDa heat shock protein, mitochondrial (CH60_MOUSE)	0.919074
1066	5	0.421913	Basigin (BASI_MOUSE)	1.06726
1067	2	0.422343	Cytochrome c oxidase subunit 7A1, mitochondrial (CX7A1_MOUSE)	0.916961
1068	9	0.422601	Heat shock protein beta-1 (HSPB1_MOUSE)	1.14545
1069	3	0.423798	Arsenite methyltransferase (AS3MT_MOUSE)	0.77184
1070	54	0.424976	Trifunctional enzyme subunit alpha, mitochondrial (ECHA_MOUSE)	0.925062
1071	1	0.425523	Neurobeachin-like protein 2 (NBEL2_MOUSE)	0.938127
1072	6	0.426112	UV excision repair protein RAD23 homolog B (RD23B_MOUSE)	1.08052
1073	1	0.426309	Tubulin--tyrosine ligase-like protein 12 (TTL12_MOUSE)	1.26979
1074	7	0.42673	Alpha-1-syntrophin (SNTA1_MOUSE)	1.09188
1075	17	0.427321	Periaxin (PRAX_MOUSE)	0.809876
1076	9	0.427851	Protein kinase C and casein kinase II substrate protein 3 (PACN3_MOUSE)	1.03675
1077	3	0.427943	Cysteine--tRNA ligase, cytoplasmic (SYCC_MOUSE)	1.07913
1078	7	0.428177	40S ribosomal protein S12 (RS12_MOUSE)	1.10144
1079	16	0.428222	Myosin light chain 3 (MYL3_MOUSE)	1.15732
1080	1	0.430242	Zinc finger and BTB domain-containing protein 43 (ZBT43_MOUSE)	0.880868
1081	9	0.431542	COP9 signalosome complex subunit 4 (CSN4_MOUSE)	1.08185
1082	1	0.431576	Fibronectin type III and SPRY domain-containing protein 2 (FSD2_MOUSE)	1.09705
1083	4	0.431773	60S ribosomal protein L10a (RL10A_MOUSE)	1.11632
1084	4	0.432893	Peptidyl-prolyl cis-trans isomerase F, mitochondrial (PPIF_MOUSE)	0.886896
1085	25	0.433814	NADH dehydrogenase [ubiquinone] 1 alpha subcomplex subunit 10, mitochondrial (NDUAA_MOUSE)	0.950807
1086	10	0.434795	Smoothelin-like protein 1 (SMTL1_MOUSE)	0.922213
1087	8	0.435117	Perilipin-3 (PLIN3_MOUSE)	1.10767
1088	13	0.43572	PDZ and LIM domain protein 1 (PDLI1_MOUSE)	1.19892
1089	1	0.435743	Mitochondrial coenzyme A transporter SLC25A42 (S2542_MOUSE)	0.845985
1090	54	0.435778	Myosin regulatory light chain 2, skeletal muscle isoform (MLRS_MOUSE)	1.06184
1091	1	0.43591	Mitochondrial import inner membrane translocase subunit TIM14 (TIM14_MOUSE)	0.820097
1092	1	0.436322	NADH dehydrogenase [ubiquinone] 1 alpha subcomplex assembly factor 4 (NDUF4_MOUSE)	0.869502
1093	15	0.437184	Synaptopodin (SYNPO_MOUSE)	0.962916
1094	136	0.437287	Obscurin (OBSCN_MOUSE)	0.893074
1095	4	0.437588	ATP-binding cassette sub-family B member 7, mitochondrial (ABCB7_MOUSE)	0.921349
1096	1	0.437943	Mast cell carboxypeptidase A (CBPA3_MOUSE)	1.38178
1097	2	0.438092	Peptidyl-tRNA hydrolase 2, mitochondrial (PTH2_MOUSE)	1.44863
1098	26	0.438602	Protein phosphatase 1 regulatory subunit 3A (PPR3A_MOUSE)	0.93027
1099	4	0.438746	Smoothelin (SMTN_MOUSE)	1.22606
1100	3	0.439567	Adenylate kinase 4, mitochondrial (KAD4_MOUSE)	0.891519
1101	7	0.439707	Superoxide dismutase [Mn], mitochondrial (SODM_MOUSE)	0.883581
1102	5	0.441394	Heat shock protein beta-3 (HSPB3_MOUSE)	1.07008
1103	1	0.443422	Importin-7 (IPO7_MOUSE)	1.21099
1104	1	0.443473	Cadherin EGF LAG seven-pass G-type receptor 3 (CELR3_MOUSE)	0.85775
1105	1652	0.444076	Titin (TITIN_MOUSE)	0.889484
1106	1	0.444531	GTPase IMAP family member 6 (GIMA6_MOUSE)	0.899772
1107	1	0.444715	Mitochondrial intermembrane space import and assembly protein 40 (MIA40_MOUSE)	0.851587
1108	31	0.445033	Striated muscle-specific serine/threonine-protein kinase (SPEG_MOUSE)	0.880818
1109	1	0.446119	Eukaryotic translation initiation factor 4E (IF4E_MOUSE)	1.03116
1110	5	0.446505	ATP synthase subunit e, mitochondrial (ATP5I_MOUSE)	0.943853
1111	7	0.447614	Cytosolic 5'-nucleotidase 3A (5NT3A_MOUSE)	1.17058
1112	3	0.448494	Putative ATP-dependent Clp protease proteolytic subunit, mitochondrial (CLPP_MOUSE)	1.06222
1113	1	0.448741	Nitrilase homolog 1 (NIT1_MOUSE)	1.20896
1114	2	0.448768	Protein phosphatase methylesterase 1 (PPME1_MOUSE)	0.969521
1115	4	0.449483	cAMP-dependent protein kinase type I-alpha regulatory subunit (KAP0_MOUSE)	1.17692
1116	4	0.44959	Calpain small subunit 1 (CPNS1_MOUSE)	1.05577
1117	3	0.450689	LDLR chaperone MESD (MESD_MOUSE)	1.11873
1118	16	0.451537	Isocitrate dehydrogenase [NADP] cytoplasmic (IDHC_MOUSE)	0.925461
1119	34	0.452489	Pyruvate carboxylase, mitochondrial (PYC_MOUSE)	1.1499
1120	6	0.452594	NADH dehydrogenase [ubiquinone] 1 alpha subcomplex subunit 4 (NDUA4_MOUSE)	0.931527
1121	3	0.453424	[3-methyl-2-oxobutanoate dehydrogenase [lipoamide]] kinase, mitochondrial (BCKD_MOUSE)	0.925605
1122	4	0.4535	ATP-dependent RNA helicase DDX1 (DDX1_MOUSE)	1.05653
1123	3	0.453538	NADH dehydrogenase [ubiquinone] flavoprotein 3, mitochondrial (NDUV3_MOUSE)	0.888728
1124	4	0.453686	Presequence protease, mitochondrial (PREP_MOUSE)	1.17193
1125	3	0.453969	Acylphosphatase-2 (ACYP2_MOUSE)	0.93497
1126	2	0.456372	Thioredoxin-related transmembrane protein 4 (TMX4_MOUSE)	1.28672
1127	2	0.456593	Isochorismatase domain-containing protein 2A, mitochondrial (ISC2A_MOUSE)	1.20028
1128	2	0.456732	40S ribosomal protein S19 (RS19_MOUSE)	1.05143
1129	1	0.456735	Suppressor of G2 allele of SKP1 homolog (SUGT1_MOUSE)	1.24171
1130	7	0.457035	Cytochrome c oxidase subunit 6C (COX6C_MOUSE)	0.932935
1131	3	0.45711	Trans-1,2-dihydrobenzene-1,2-diol dehydrogenase (DHDH_MOUSE)	1.12502
1132	1	0.457199	Coiled-coil domain-containing protein 124 (CC124_MOUSE)	0.838188
1133	4	0.458314	Dual specificity protein phosphatase 3 (DUS3_MOUSE)	0.93739
1134	1	0.458634	39S ribosomal protein L37, mitochondrial (RM37_MOUSE)	0.777691
1135	6	0.458806	Protein phosphatase 1B (PPM1B_MOUSE)	1.11422
1136	4	0.460041	Acetyl-CoA acetyltransferase, cytosolic (THIC_MOUSE)	1.27711
1137	4	0.461122	Mitochondrial pyruvate carrier 2 (MPC2_MOUSE)	0.916459
1138	32	0.461749	Stress-70 protein, mitochondrial (GRP75_MOUSE)	0.944481
1139	7	0.462504	Peroxisomal biogenesis factor 19 (PEX19_MOUSE)	1.09949
1140	2	0.463828	Serine hydroxymethyltransferase, cytosolic (GLYC_MOUSE)	0.822125
1141	4	0.465522	Acyl-coenzyme A thioesterase 9, mitochondrial (ACOT9_MOUSE)	1.10472
1142	11	0.46741	Calumenin (CALU_MOUSE)	1.08565
1143	3	0.467574	Neutral cholesterol ester hydrolase 1 (NCEH1_MOUSE)	0.870315
1144	9	0.467654	Dehydrogenase/reductase SDR family member 7C (DRS7C_MOUSE)	0.906964
1145	10	0.468015	Peroxiredoxin-2 (PRDX2_MOUSE)	1.15514
1146	11	0.468263	Protein-glutamine gamma-glutamyltransferase 2 (TGM2_MOUSE)	0.942903
1147	17	0.468586	CAP-Gly domain-containing linker protein 1 (CLIP1_MOUSE)	0.935239
1148	1	0.46995	Programmed cell death protein 6 (PDCD6_MOUSE)	0.102681
1149	30	0.47046	Isocitrate dehydrogenase [NAD] subunit alpha, mitochondrial (IDH3A_MOUSE)	0.936025
1150	15	0.470565	Troponin C, skeletal muscle (TNNC2_MOUSE)	0.922038
1151	1	0.47061	E3 ubiquitin-protein ligase HECTD1 (HECD1_MOUSE)	0.872208
1152	19	0.470885	Myozenin-1 (MYOZ1_MOUSE)	1.04973
1153	19	0.471093	Collagen alpha-2(VI) chain (CO6A2_MOUSE)	1.14062
1154	5	0.471136	14-3-3 protein gamma (1433G_MOUSE)	1.08988
1155	2	0.471202	DDB1- and CUL4-associated factor 6 (DCAF6_MOUSE)	1.08318
1156	1	0.472432	CD151 antigen (CD151_MOUSE)	1.09799
1157	2	0.472459	cAMP-dependent protein kinase inhibitor alpha (IPKA_MOUSE)	1.14501
1158	2	0.47297	Alpha-synuclein (SYUA_MOUSE)	1.61784
1159	17	0.474141	Myosin-binding protein H (MYBPH_MOUSE)	1.12452
1160	21	0.474563	Electron transfer flavoprotein-ubiquinone oxidoreductase, mitochondrial (ETFD_MOUSE)	0.937807
1161	1	0.475175	Drebrin-like protein (DBNL_MOUSE)	1.40179
1162	9	0.475197	Lactoylglutathione lyase (LGUL_MOUSE)	1.09021
1163	1	0.475577	Aldose 1-epimerase (GALM_MOUSE)	1.23438
1164	6	0.476292	Leukocyte elastase inhibitor A (ILEUA_MOUSE)	1.07309
1165	3	0.476571	Peripherin (PERI_MOUSE)	0.771069
1166	2	0.477361	Probable ATP-dependent RNA helicase DDX6 (DDX6_MOUSE)	1.21158
1167	6	0.477377	Eukaryotic translation initiation factor 4B (IF4B_MOUSE)	1.1027
1168	1	0.477825	Uncharacterized protein C1orf50 homolog (CA050_MOUSE)	1.13952
1169	24	0.478865	NADH dehydrogenase [ubiquinone] flavoprotein 1, mitochondrial (NDUV1_MOUSE)	0.954941
1170	3	0.478945	40S ribosomal protein S16 (RS16_MOUSE)	1.041
1171	1	0.479243	Protocadherin Fat 4 (FAT4_MOUSE)	0.477716
1172	41	0.479498	Calsequestrin-1 (CASQ1_MOUSE)	1.09259
1173	1	0.479554	Eukaryotic translation initiation factor 3 subunit K (EIF3K_MOUSE)	1.09654
1174	1	0.481581	Transferrin receptor protein 1 (TFR1_MOUSE)	1.2551
1175	2	0.481889	Myosin-3 (MYH3_MOUSE)	0.883896
1176	2	0.4823	ER membrane protein complex subunit 10 (EMC10_MOUSE)	0.907979
1177	1	0.482697	Fructose-bisphosphate aldolase C (ALDOC_MOUSE)	0.925708
1178	4	0.483815	UV excision repair protein RAD23 homolog A (RD23A_MOUSE)	1.16049
1179	14	0.48425	Cullin-associated NEDD8-dissociated protein 2 (CAND2_MOUSE)	1.02976
1180	5	0.484273	Hexaprenyldihydroxybenzoate methyltransferase, mitochondrial (COQ3_MOUSE)	1.08064
1181	15	0.486345	Peroxiredoxin-1 (PRDX1_MOUSE)	1.06108
1182	5	0.486477	Pyruvate dehydrogenase phosphatase regulatory subunit, mitochondrial (PDPR_MOUSE)	0.940342
1183	5	0.486801	60S ribosomal protein L23 (RL23_MOUSE)	1.11959
1184	6	0.487021	Myelin basic protein (MBP_MOUSE)	0.854295
1185	9	0.487801	Heat shock protein beta-2 (HSPB2_MOUSE)	1.08553
1186	31	0.488463	Parvalbumin alpha (PRVA_MOUSE)	0.806725
1187	3	0.488526	Vacuolar protein sorting-associated protein 29 (VPS29_MOUSE)	1.0817
1188	4	0.488599	Fermitin family homolog 2 (FERM2_MOUSE)	1.09625
1189	8	0.488662	Myosin-11 (MYH11_MOUSE)	1.16295
1190	2	0.49054	Myosin regulatory light chain 10 (MYL10_MOUSE)	1.25288
1191	9	0.490565	EH domain-binding protein 1-like protein 1 (EH1L1_MOUSE)	1.25421
1192	12	0.490774	26S protease regulatory subunit 7 (PRS7_MOUSE)	0.945118
1193	1	0.491011	Collagen alpha-1(II) chain (CO2A1_MOUSE)	0.1959
1194	5	0.492113	Aminopeptidase B (AMPB_MOUSE)	1.1233
1195	4	0.49257	Splicing factor, proline- and glutamine-rich (SFPQ_MOUSE)	1.1695
1196	5	0.492652	Synaptophysin-like protein 2 (SYPL2_MOUSE)	1.06996
1197	2	0.493253	N(G),N(G)-dimethylarginine dimethylaminohydrolase 1 (DDAH1_MOUSE)	0.890941
1198	4	0.49327	Thioredoxin-like protein 1 (TXNL1_MOUSE)	1.06506
1199	5	0.494378	tRNA-splicing ligase RtcB homolog (RTCB_MOUSE)	1.04963
1200	1	0.494542	Prefoldin subunit 6 (PFD6_MOUSE)	1.10291
1201	2	0.495854	Dynein light chain roadblock-type 1 (DLRB1_MOUSE)	0.937244
1202	5	0.496311	UMP-CMP kinase (KCY_MOUSE)	1.11612
1203	1	0.496422	Glia maturation factor beta (GMFB_MOUSE)	1.2414
1204	18	0.496747	Heat shock 70 kDa protein 4 (HSP74_MOUSE)	1.05568
1205	1	0.498014	Alpha-amylase 1 (AMY1_MOUSE)	1.0972
1206	1	0.49823	Lysosome-associated membrane glycoprotein 1 (LAMP1_MOUSE)	1.08888
1207	1	0.498457	AH receptor-interacting protein (AIP_MOUSE)	1.28601
1208	1	0.499877	Transmembrane emp24 domain-containing protein 4 (TMED4_MOUSE)	1.1554
1209	38	0.499996	Very long-chain specific acyl-CoA dehydrogenase, mitochondrial (ACADV_MOUSE)	0.924869
1210	3	0.500301	60S acidic ribosomal protein P2 (RLA2_MOUSE)	1.12405
1211	12	0.500912	Ubiquitin carboxyl-terminal hydrolase 5 (UBP5_MOUSE)	1.05604
1212	4	0.501304	Sarcolemmal membrane-associated protein (SLMAP_MOUSE)	1.2037
1213	5	0.502582	Hydroxyacylglutathione hydrolase, mitochondrial (GLO2_MOUSE)	0.907975
1214	6	0.5026	Fructose-2,6-bisphosphatase TIGAR (TIGAR_MOUSE)	0.927445
1215	7	0.50311	Myelin protein P0 (MYP0_MOUSE)	0.865005
1216	4	0.504322	Valacyclovir hydrolase (BPHL_MOUSE)	1.09697
1217	11	0.504609	Phosphorylase b kinase gamma catalytic chain, skeletal muscle/heart isoform (PHKG1_MOUSE)	0.910738
1218	1	0.504621	Proteasome activator complex subunit 2 (PSME2_MOUSE)	1.26596
1219	5	0.507478	ATP synthase subunit g, mitochondrial (ATP5L_MOUSE)	0.968294
1220	2	0.507495	Mitochondrial-processing peptidase subunit beta (MPPB_MOUSE)	1.08911
1221	2	0.507552	Lymphocyte antigen 6C2 (LY6C2_MOUSE)	1.17396
1222	75	0.50795	Aconitate hydratase, mitochondrial (ACON_MOUSE)	0.935136
1223	13	0.508655	Sepiapterin reductase (SPRE_MOUSE)	0.933179
1224	5	0.509099	Smoothelin-like protein 2 (SMTL2_MOUSE)	0.914683
1225	1	0.510381	Synaptogyrin-2 (SNG2_MOUSE)	1.40332
1226	2	0.51048	Regucalcin (RGN_MOUSE)	1.10549
1227	3	0.511312	Phosphatidylinositide phosphatase SAC1 (SAC1_MOUSE)	0.903507
1228	7	0.512291	ATP synthase-coupling factor 6, mitochondrial (ATP5J_MOUSE)	0.922852
1229	1	0.512433	1-acylglycerol-3-phosphate O-acyltransferase ABHD5 (ABHD5_MOUSE)	3.52728
1230	12	0.51356	T-complex protein 1 subunit theta (TCPQ_MOUSE)	1.06953
1231	5	0.513782	Inorganic pyrophosphatase 2, mitochondrial (IPYR2_MOUSE)	0.913266
1232	7	0.513973	Myosin light polypeptide 6 (MYL6_MOUSE)	1.19849
1233	39	0.513991	Triosephosphate isomerase (TPIS_MOUSE)	0.89408
1234	37	0.514008	Glucose-6-phosphate isomerase (G6PI_MOUSE)	0.928781
1235	1	0.514878	Paraplegin (SPG7_MOUSE)	3.10301
1236	14	0.515196	PDZ and LIM domain protein 5 (PDLI5_MOUSE)	0.952645
1237	1	0.516319	Alpha-protein kinase 3 (ALPK3_MOUSE)	1.1095
1238	8	0.517012	NADH dehydrogenase [ubiquinone] 1 alpha subcomplex subunit 8 (NDUA8_MOUSE)	0.943466
1239	24	0.517825	Electron transfer flavoprotein subunit alpha, mitochondrial (ETFA_MOUSE)	0.93226
1240	8	0.518397	Vesicle-associated membrane protein-associated protein A (VAPA_MOUSE)	0.964206
1241	7	0.518572	Alpha-1B-glycoprotein (A1BG_MOUSE)	0.735116
1242	2	0.519229	V-type proton ATPase subunit G 1 (VATG1_MOUSE)	1.52721
1243	3	0.519307	Eukaryotic translation initiation factor 2A (EIF2A_MOUSE)	1.06807
1244	1	0.520077	Transmembrane and coiled-coil domain-containing protein 1 (TMCO1_MOUSE)	0.643391
1245	17	0.520294	Protein unc-45 homolog B (UN45B_MOUSE)	0.961247
1246	10	0.520345	Enoyl-CoA hydratase, mitochondrial (ECHM_MOUSE)	1.06537
1247	1	0.520358	Ubiquitin-like protein 4A (UBL4A_MOUSE)	1.17432
1248	10	0.521758	Junctional sarcoplasmic reticulum protein 1 (JSPR1_MOUSE)	1.2213
1249	7	0.522076	Dipeptidyl peptidase 3 (DPP3_MOUSE)	1.10983
1250	5	0.522831	Microtubule-associated protein RP/EB family member 1 (MARE1_MOUSE)	1.1218
1251	2	0.523802	Epidermal growth factor receptor (EGFR_MOUSE)	1.26654
1252	7	0.523882	Protein CDV3 (CDV3_MOUSE)	1.22232
1253	1	0.52422	Microfibrillar-associated protein 5 (MFAP5_MOUSE)	1.33867
1254	1	0.524365	U3 small nucleolar RNA-associated protein 14 homolog A (UT14A_MOUSE)	1.39771
1255	7	0.524474	Nucleoside diphosphate kinase B (NDKB_MOUSE)	1.06019
1256	5	0.524474	Nucleoside diphosphate kinase A (NDKA_MOUSE)	1.06019
1257	43	0.524507	Creatine kinase S-type, mitochondrial (KCRS_MOUSE)	0.888812
1258	3	0.524767	Transmembrane protein 43 (TMM43_MOUSE)	1.43145
1259	3	0.524988	NADH dehydrogenase [ubiquinone] 1 beta subcomplex subunit 4 (NDUB4_MOUSE)	1.19496
1260	7	0.525092	Fibronectin (FINC_MOUSE)	1.24173
1261	11	0.525302	Myozenin-2 (MYOZ2_MOUSE)	1.0954
1262	10	0.525422	Laminin subunit beta-2 (LAMB2_MOUSE)	0.93634
1263	6	0.525617	Serine/threonine-protein phosphatase 2B catalytic subunit alpha isoform (PP2BA_MOUSE)	1.08883
1264	1	0.528467	WD repeat domain phosphoinositide-interacting protein 2 (WIPI2_MOUSE)	0.893566
1265	1	0.528487	Mammalian ependymin-related protein 1 (EPDR1_MOUSE)	1.05639
1266	2	0.529188	Phosphoenolpyruvate carboxykinase, cytosolic [GTP] (PCKGC_MOUSE)	2.67977
1267	4	0.529224	Serine/threonine-protein phosphatase 2B catalytic subunit beta isoform (PP2BB_MOUSE)	1.09985
1268	1	0.52934	Prolactin regulatory element-binding protein (PREB_MOUSE)	1.24202
1269	4	0.529721	Cytochrome c oxidase subunit 6B1 (CX6B1_MOUSE)	0.955595
1270	3	0.530421	Echinoderm microtubule-associated protein-like 1 (EMAL1_MOUSE)	0.918179
1271	7	0.530579	Ankyrin-3 (ANK3_MOUSE)	1.08126
1272	3	0.531511	B-cell receptor-associated protein 31 (BAP31_MOUSE)	0.915359
1273	4	0.531521	Dolichyl-diphosphooligosaccharide--protein glycosyltransferase 48 kDa subunit (OST48_MOUSE)	1.05371
1274	1	0.532174	Eukaryotic peptide chain release factor GTP-binding subunit ERF3A (ERF3A_MOUSE)	1.0746
1275	1	0.53273	28S ribosomal protein S35, mitochondrial (RT35_MOUSE)	0.912501
1276	5	0.534289	Ubiquitin-conjugating enzyme E2 variant 1 (UB2V1_MOUSE)	1.03831
1277	6	0.535618	Heat shock protein beta-8 (HSPB8_MOUSE)	1.06911
1278	1	0.53575	Echinoderm microtubule-associated protein-like 2 (EMAL2_MOUSE)	1.10423
1279	1	0.53629	Dermatopontin (DERM_MOUSE)	1.18567
1280	1	0.536481	Transmembrane emp24 domain-containing protein 2 (TMED2_MOUSE)	0.91905
1281	2	0.536869	Monocarboxylate transporter 4 (MOT4_MOUSE)	1.24604
1282	4	0.537206	26S proteasome non-ATPase regulatory subunit 4 (PSMD4_MOUSE)	1.06445
1283	3	0.539032	Methionine--tRNA ligase, cytoplasmic (SYMC_MOUSE)	1.12981
1284	4	0.539051	Thioredoxin, mitochondrial (THIOM_MOUSE)	1.0994
1285	22	0.539093	Voltage-dependent calcium channel subunit alpha-2/delta-1 (CA2D1_MOUSE)	0.922841
1286	1	0.539949	Ubiquitin-conjugating enzyme E2 B (UBE2B_MOUSE)	0.920552
1287	2	0.5409	Caveolin-1 (CAV1_MOUSE)	1.09367
1288	39	0.543573	Elongation factor 2 (EF2_MOUSE)	1.05878
1289	2	0.544354	S-phase kinase-associated protein 1 (SKP1_MOUSE)	1.04547
1290	1	0.545065	Leiomodin-1 (LMOD1_MOUSE)	0.920092
1291	3	0.54541	Pyridoxal kinase (PDXK_MOUSE)	1.08953
1292	9	0.549185	Histidine triad nucleotide-binding protein 1 (HINT1_MOUSE)	1.09529
1293	1	0.549868	Laforin (EPM2A_MOUSE)	0.9053
1294	2	0.550307	ATP-binding cassette sub-family F member 2 (ABCF2_MOUSE)	0.943923
1295	7	0.550924	D-dopachrome decarboxylase (DOPD_MOUSE)	1.05087
1296	4	0.551198	NADH dehydrogenase [ubiquinone] 1 subunit C2 (NDUC2_MOUSE)	0.917569
1297	6	0.551371	Clustered mitochondria protein homolog (CLU_MOUSE)	0.888753
1298	1	0.551609	Choline/ethanolaminephosphotransferase 1 (CEPT1_MOUSE)	1.20939
1299	2	0.552138	Calcineurin-like phosphoesterase domain-containing protein 1 (CPPED_MOUSE)	1.08879
1300	21	0.554022	Glycerol-3-phosphate dehydrogenase, mitochondrial (GPDM_MOUSE)	1.06049
1301	2	0.55404	Histone-lysine N-methyltransferase SETD7 (SETD7_MOUSE)	1.08847
1302	3	0.555331	Transmembrane anterior posterior transformation protein 1 (TAPT1_MOUSE)	0.857553
1303	9	0.556833	3-hydroxyisobutyrate dehydrogenase, mitochondrial (3HIDH_MOUSE)	0.941645
1304	26	0.557007	Ubiquitin-like modifier-activating enzyme 1 (UBA1_MOUSE)	1.03095
1305	2	0.557159	Importin subunit alpha-5 (IMA5_MOUSE)	1.05348
1306	10	0.55749	Dihydropyrimidinase-related protein 2 (DPYL2_MOUSE)	1.0825
1307	13	0.557608	NADH dehydrogenase [ubiquinone] 1 alpha subcomplex subunit 12 (NDUAC_MOUSE)	0.951806
1308	1	0.558061	Phosphoethanolamine/phosphocholine phosphatase (PHOP1_MOUSE)	0.937623
1309	1	0.55828	Cytochrome c oxidase subunit 3 (COX3_MOUSE)	0.949464
1310	9	0.559142	Long-chain fatty acid transport protein 1 (S27A1_MOUSE)	1.08356
1311	4	0.560845	Tubulin beta-2A chain (TBB2A_MOUSE)	1.08449
1312	11	0.561024	Myosin light chain 6B (MYL6B_MOUSE)	1.1863
1313	9	0.562439	Heat shock protein HSP 90-alpha (HS90A_MOUSE)	1.05208
1314	1	0.562587	Phosphatidate cytidylyltransferase 2 (CDS2_MOUSE)	1.90644
1315	6	0.56295	NADH dehydrogenase [ubiquinone] iron-sulfur protein 7, mitochondrial (NDUS7_MOUSE)	0.963452
1316	10	0.563316	Integrin beta-1 (ITB1_MOUSE)	1.04555
1317	6	0.563907	Fibromodulin (FMOD_MOUSE)	1.19516
1318	1	0.564151	Bone marrow stromal antigen 2 (BST2_MOUSE)	0.906096
1319	3	0.565302	40S ribosomal protein S10 (RS10_MOUSE)	1.06276
1320	2	0.568013	LYR motif-containing protein 4 (LYRM4_MOUSE)	1.03001
1321	29	0.568351	Actin, alpha skeletal muscle (ACTS_MOUSE)	0.940307
1322	1	0.568379	Cytochrome c oxidase copper chaperone (COX17_MOUSE)	0.601851
1323	56	0.568386	2-oxoglutarate dehydrogenase, mitochondrial (ODO1_MOUSE)	0.960406
1324	4	0.56869	Histidine--tRNA ligase, cytoplasmic (SYHC_MOUSE)	0.898497
1325	17	0.56881	Electron transfer flavoprotein subunit beta (ETFB_MOUSE)	0.938565
1326	12	0.569287	T-complex protein 1 subunit alpha (TCPA_MOUSE)	1.08644
1327	6	0.569353	Mitochondrial import inner membrane translocase subunit TIM44 (TIM44_MOUSE)	0.970922
1328	31	0.569701	Cardiomyopathy-associated protein 5 (CMYA5_MOUSE)	0.927321
1329	1	0.572614	Cytochrome c oxidase subunit 7A2, mitochondrial (CX7A2_MOUSE)	1.04276
1330	30	0.573017	Cytochrome b-c1 complex subunit 1, mitochondrial (QCR1_MOUSE)	0.952881
1331	7	0.574124	Bisphosphoglycerate mutase (PMGE_MOUSE)	1.11043
1332	3	0.574968	Methionine aminopeptidase 2 (MAP2_MOUSE)	1.11088
1333	2	0.57555	Signal transducer and activator of transcription 3 (STAT3_MOUSE)	1.94903
1334	2	0.576755	Glutamate--cysteine ligase regulatory subunit (GSH0_MOUSE)	1.22057
1335	2	0.57719	Methionine adenosyltransferase 2 subunit beta (MAT2B_MOUSE)	1.06302
1336	4	0.578074	Proteasome subunit beta type-5 (PSB5_MOUSE)	1.0734
1337	6	0.579477	Protein prune homolog (PRUNE_MOUSE)	1.04796
1338	2	0.579571	ATP synthase subunit epsilon, mitochondrial (ATP5E_MOUSE)	0.933157
1339	1	0.579615	Coiled-coil domain-containing protein 47 (CCD47_MOUSE)	0.686522
1340	1	0.580126	Cystatin-C (CYTC_MOUSE)	1.21435
1341	4	0.581129	Carbonyl reductase family member 4 (CBR4_MOUSE)	1.07158
1342	6	0.581213	Nucleolar protein 3 (NOL3_MOUSE)	1.04017
1343	5	0.581551	Reticulon-4 (RTN4_MOUSE)	1.04122
1344	16	0.58156	Ankyrin repeat domain-containing protein 2 (ANKR2_MOUSE)	1.06125
1345	9	0.582165	10 kDa heat shock protein, mitochondrial (CH10_MOUSE)	0.939507
1346	3	0.58228	Gephyrin (GEPH_MOUSE)	0.940375
1347	1	0.582799	Dynactin subunit 3 (DCTN3_MOUSE)	1.14851
1348	4	0.583226	Dual specificity mitogen-activated protein kinase kinase 4 (MP2K4_MOUSE)	1.04878
1349	20	0.584301	Medium-chain specific acyl-CoA dehydrogenase, mitochondrial (ACADM_MOUSE)	0.948346
1350	5	0.585403	Ubiquitin-conjugating enzyme E2 K (UBE2K_MOUSE)	1.03413
1351	8	0.585458	Eukaryotic translation initiation factor 5A-1 (IF5A1_MOUSE)	1.08424
1352	3	0.585509	UPF0587 protein C1orf123 homolog (CA123_MOUSE)	1.07495
1353	1	0.586058	Ubiquitin-associated protein 2-like (UBP2L_MOUSE)	0.72376
1354	1	0.586294	Betaine--homocysteine S-methyltransferase 1 (BHMT1_MOUSE)	1.10128
1355	8	0.587191	Short/branched chain specific acyl-CoA dehydrogenase, mitochondrial (ACDSB_MOUSE)	0.951131
1356	4	0.587485	Regulator of microtubule dynamics protein 1 (RMD1_MOUSE)	0.954411
1357	6	0.587498	Protein-cysteine N-palmitoyltransferase HHAT-like protein (HHATL_MOUSE)	0.940576
1358	1	0.589957	28S ribosomal protein S22, mitochondrial (RT22_MOUSE)	0.950167
1359	16	0.590196	Myc box-dependent-interacting protein 1 (BIN1_MOUSE)	1.03734
1360	3	0.59025	Macrophage migration inhibitory factor (MIF_MOUSE)	1.04052
1361	4	0.592192	UPF0364 protein C6orf211 homolog (CF211_MOUSE)	1.07684
1362	2	0.592483	CDGSH iron-sulfur domain-containing protein 3, mitochondrial (CISD3_MOUSE)	1.23887
1363	1	0.59314	26S proteasome non-ATPase regulatory subunit 8 (PSMD8_MOUSE)	1.52738
1364	2	0.593409	Fibulin-1 (FBLN1_MOUSE)	1.07984
1365	13	0.594134	T-complex protein 1 subunit gamma (TCPG_MOUSE)	0.955898
1366	1	0.59454	Ran GTPase-activating protein 1 (RAGP1_MOUSE)	0.894909
1367	12	0.596544	Propionyl-CoA carboxylase beta chain, mitochondrial (PCCB_MOUSE)	0.955995
1368	5	0.597555	Endonuclease G, mitochondrial (NUCG_MOUSE)	1.12613
1369	1	0.598608	Collagen alpha-5(VI) chain (CO6A5_MOUSE)	1.65877
1370	3	0.598846	Inositol monophosphatase 1 (IMPA1_MOUSE)	1.10719
1371	1	0.598978	Phospholipid hydroperoxide glutathione peroxidase, mitochondrial (GPX41_MOUSE)	1.07485
1372	3	0.599121	Barrier-to-autointegration factor (BAF_MOUSE)	0.92912
1373	2	0.599273	Aggrecan core protein (PGCA_MOUSE)	0.572689
1374	1	0.601093	Alpha-parvin (PARVA_MOUSE)	1.06925
1375	3	0.601222	Probable threonine--tRNA ligase 2, cytoplasmic (SYTC2_MOUSE)	0.916318
1376	1	0.601421	Carbonic anhydrase 4 (CAH4_MOUSE)	1.43705
1377	15	0.601988	Ankyrin-1 (ANK1_MOUSE)	1.04852
1378	3	0.602331	NEDD8-activating enzyme E1 regulatory subunit (ULA1_MOUSE)	1.06584
1379	12	0.602552	Peroxiredoxin-5, mitochondrial (PRDX5_MOUSE)	0.96446
1380	5	0.602998	Annexin A7 (ANXA7_MOUSE)	0.964368
1381	1	0.6034	TOM1-like protein 2 (TM1L2_MOUSE)	1.12718
1382	1	0.603492	UBX domain-containing protein 8 (UBXN8_MOUSE)	0.794581
1383	8	0.604732	cAMP-dependent protein kinase type II-alpha regulatory subunit (KAP2_MOUSE)	0.932213
1384	3	0.604737	40S ribosomal protein S13 (RS13_MOUSE)	1.07172
1385	1	0.605988	Reactive oxygen species modulator 1 (ROMO1_MOUSE)	0.936804
1386	3	0.606969	Tyrosine-protein phosphatase non-receptor type 11 (PTN11_MOUSE)	1.05456
1387	1	0.608356	60S ribosomal protein L29 (RL29_MOUSE)	0.96281
1388	5	0.608968	Destrin (DEST_MOUSE)	0.95982
1389	5	0.609869	Mitochondrial carrier homolog 2 (MTCH2_MOUSE)	0.928772
1390	1	0.611041	TSC22 domain family protein 1 (T22D1_MOUSE)	1.14409
1391	1	0.611134	H/ACA ribonucleoprotein complex subunit 4 (DKC1_MOUSE)	1.27233
1392	20	0.61149	Probable C->U-editing enzyme APOBEC-2 (ABEC2_MOUSE)	1.05011
1393	2	0.611727	Single-stranded DNA-binding protein, mitochondrial (SSBP_MOUSE)	1.09242
1394	20	0.612076	Protein DJ-1 (PARK7_MOUSE)	1.04859
1395	3	0.61391	Frataxin, mitochondrial (FRDA_MOUSE)	0.911209
1396	1	0.614842	Translation initiation factor IF-2, mitochondrial (IF2M_MOUSE)	0.513418
1397	14	0.615059	von Willebrand factor A domain-containing protein 5A (VMA5A_MOUSE)	1.03698
1398	1	0.615066	Transmembrane emp24 domain-containing protein 1 (TMED1_MOUSE)	0.936478
1399	3	0.61572	Mitochondrial brown fat uncoupling protein 1 (UCP1_MOUSE)	2.69703
1400	2	0.61587	Hydroxyacid-oxoacid transhydrogenase, mitochondrial (HOT_MOUSE)	1.12023
1401	1	0.616163	Lysophosphatidic acid phosphatase type 6 (PPA6_MOUSE)	0.974972
1402	3	0.616746	Tubulin beta-5 chain (TBB5_MOUSE)	1.08557
1403	16	0.617062	Kinesin-1 heavy chain (KINH_MOUSE)	1.05963
1404	7	0.617131	DnaJ homolog subfamily B member 4 (DNJB4_MOUSE)	0.962682
1405	22	0.617149	Leucine-rich PPR motif-containing protein, mitochondrial (LPPRC_MOUSE)	0.931496
1406	20	0.618178	Nebulin-related-anchoring protein (NRAP_MOUSE)	0.960465
1407	4	0.618667	Glutaryl-CoA dehydrogenase, mitochondrial (GCDH_MOUSE)	0.955079
1408	2	0.618782	Methionine-R-sulfoxide reductase B3, mitochondrial (MSRB3_MOUSE)	0.899329
1409	2	0.619962	SPRY domain-containing protein 4 (SPRY4_MOUSE)	1.08611
1410	27	0.620811	Kelch-like protein 41 (KLH41_MOUSE)	1.03514
1411	1	0.621051	39S ribosomal protein L49, mitochondrial (RM49_MOUSE)	1.07987
1412	27	0.622018	Basement membrane-specific heparan sulfate proteoglycan core protein (PGBM_MOUSE)	0.955909
1413	37	0.623528	Calcium-binding mitochondrial carrier protein Aralar1 (CMC1_MOUSE)	1.06546
1414	2	0.623726	BCL2/adenovirus E1B 19 kDa protein-interacting protein 3 (BNIP3_MOUSE)	0.955172
1415	2	0.62417	NEDD8-activating enzyme E1 catalytic subunit (UBA3_MOUSE)	1.1137
1416	1	0.624566	Myosin-14 (MYH14_MOUSE)	0.941315
1417	10	0.624965	A-kinase anchor protein 12 (AKA12_MOUSE)	0.903507
1418	8	0.625887	Tripeptidyl-peptidase 2 (TPP2_MOUSE)	1.06788
1419	15	0.626303	Murinoglobulin-1 (MUG1_MOUSE)	1.08204
1420	8	0.626334	Lon protease homolog, mitochondrial (LONM_MOUSE)	1.03076
1421	10	0.626692	Prohibitin-2 (PHB2_MOUSE)	0.958011
1422	11	0.62851	NADH dehydrogenase [ubiquinone] 1 beta subcomplex subunit 7 (NDUB7_MOUSE)	0.959001
1423	2	0.631026	Inosine triphosphate pyrophosphatase (ITPA_MOUSE)	1.05345
1424	1	0.6324	Stomatin-like protein 2, mitochondrial (STML2_MOUSE)	0.951171
1425	13	0.632549	Delta-1-pyrroline-5-carboxylate dehydrogenase, mitochondrial (AL4A1_MOUSE)	0.948491
1426	3	0.6333	S-methyl-5'-thioadenosine phosphorylase (MTAP_MOUSE)	1.03661
1427	2	0.634402	Leucine-rich repeat-containing protein 47 (LRC47_MOUSE)	1.08961
1428	5	0.634944	Nuclear migration protein nudC (NUDC_MOUSE)	0.906783
1429	35	0.636233	3-ketoacyl-CoA thiolase, mitochondrial (THIM_MOUSE)	0.957081
1430	8	0.636467	Voltage-dependent L-type calcium channel subunit beta-1 (CACB1_MOUSE)	0.965077
1431	57	0.636484	Nascent polypeptide-associated complex subunit alpha, muscle-specific form (NACAM_MOUSE)	0.939259
1432	41	0.637539	Troponin T, fast skeletal muscle (TNNT3_MOUSE)	0.972337
1433	1	0.638844	Coiled-coil domain-containing protein 58 (CCD58_MOUSE)	0.951137
1434	2	0.638886	Aspartyl/asparaginyl beta-hydroxylase (ASPH_MOUSE)	1.06083
1435	3	0.639871	Signal transducer and activator of transcription 5B (STA5B_MOUSE)	0.965258
1436	19	0.64021	Short-chain specific acyl-CoA dehydrogenase, mitochondrial (ACADS_MOUSE)	0.955953
1437	2	0.640783	Leiomodin-2 (LMOD2_MOUSE)	1.0961
1438	11	0.641027	Tyrosine--tRNA ligase, cytoplasmic (SYYC_MOUSE)	0.979185
1439	7	0.641457	Prothrombin (THRB_MOUSE)	1.26548
1440	106	0.641523	Myomesin-1 (MYOM1_MOUSE)	0.916239
1441	1	0.641613	Blood vessel epicardial substance (POPD1_MOUSE)	1.05242
1442	31	0.6417	Isocitrate dehydrogenase [NADP], mitochondrial (IDHP_MOUSE)	0.95142
1443	1	0.643788	Transmembrane protein 109 (TM109_MOUSE)	1.07863
1444	6	0.644237	Malonyl-CoA decarboxylase, mitochondrial (DCMC_MOUSE)	1.1013
1445	1	0.645634	MAGUK p55 subfamily member 6 (MPP6_MOUSE)	1.05655
1446	4	0.64625	Geranylgeranyl transferase type-2 subunit alpha (PGTA_MOUSE)	0.924275
1447	10	0.646263	Dihydropteridine reductase (DHPR_MOUSE)	0.947148
1448	3	0.646769	Neudesin (NENF_MOUSE)	0.913057
1449	1	0.647081	Alanine aminotransferase 2 (ALAT2_MOUSE)	1.71507
1450	20	0.648259	Collagen alpha-1(VI) chain (CO6A1_MOUSE)	1.1984
1451	1	0.648411	Tensin-like C1 domain-containing phosphatase (TENC1_MOUSE)	1.11618
1452	2	0.648854	Target of Myb protein 1 (TOM1_MOUSE)	0.959347
1453	1	0.64924	Glycerophosphodiester phosphodiesterase domain-containing protein 1 (GDPD1_MOUSE)	0.947018
1454	18	0.649366	Elongation factor 1-alpha 2 (EF1A2_MOUSE)	0.977977
1455	1	0.649444	Kynurenine--oxoglutarate transaminase 1 (KAT1_MOUSE)	1.26696
1456	4	0.649571	Mth938 domain-containing protein (AAMDC_MOUSE)	1.06944
1457	38	0.649746	Trifunctional enzyme subunit beta, mitochondrial (ECHB_MOUSE)	0.965314
1458	1	0.650681	Chymotrypsinogen B (CTRB1_MOUSE)	4.52187
1459	19	0.65095	Aldehyde dehydrogenase, mitochondrial (ALDH2_MOUSE)	0.946709
1460	1	0.652271	26S proteasome non-ATPase regulatory subunit 9 (PSMD9_MOUSE)	1.46598
1461	19	0.652998	Carnitine O-palmitoyltransferase 2, mitochondrial (CPT2_MOUSE)	1.04903
1462	121	0.653377	Ryanodine receptor 1 (RYR1_MOUSE)	0.962286
1463	2	0.654965	Dual specificity mitogen-activated protein kinase kinase 1 (MP2K1_MOUSE)	0.951772
1464	13	0.655105	Dynamin-1-like protein (DNM1L_MOUSE)	0.887858
1465	1	0.655435	LEM domain-containing protein 2 (LEMD2_MOUSE)	0.942959
1466	18	0.655447	Propionyl-CoA carboxylase alpha chain, mitochondrial (PCCA_MOUSE)	1.04322
1467	1	0.657116	Translation initiation factor eIF-2B subunit delta (EI2BD_MOUSE)	1.28252
1468	1	0.657167	Cathepsin L1 (CATL1_MOUSE)	1.01644
1469	4	0.657567	Peroxisomal multifunctional enzyme type 2 (DHB4_MOUSE)	1.13639
1470	3	0.657804	Hypoxia-inducible factor 1-alpha inhibitor (HIF1N_MOUSE)	0.943075
1471	3	0.657973	Leucine--tRNA ligase, cytoplasmic (SYLC_MOUSE)	1.03921
1472	10	0.661213	Mannose-6-phosphate isomerase (MPI_MOUSE)	0.937424
1473	2	0.663308	60S ribosomal protein L19 (RL19_MOUSE)	1.05625
1474	3	0.663616	Fat storage-inducing transmembrane protein 1 (FITM1_MOUSE)	1.13492
1475	3	0.663905	UPF0568 protein C14orf166 homolog (CN166_MOUSE)	1.02934
1476	14	0.664218	Tropomyosin alpha-1 chain (TPM1_MOUSE)	0.954905
1477	1	0.665323	Glutathione S-transferase Mu 5 (GSTM5_MOUSE)	1.04616
1478	4	0.667811	Serine/threonine-protein kinase SBK2 (SBK2_MOUSE)	0.963159
1479	3	0.668697	Phosphatidylinositol transfer protein alpha isoform (PIPNA_MOUSE)	1.05145
1480	5	0.668994	Mitochondrial import inner membrane translocase subunit Tim13 (TIM13_MOUSE)	0.970389
1481	11	0.669953	Adenosylhomocysteinase (SAHH_MOUSE)	1.04019
1482	12	0.670411	Radixin (RADI_MOUSE)	0.982334
1483	18	0.670682	Stress-induced-phosphoprotein 1 (STIP1_MOUSE)	0.963677
1484	72	0.671326	Alpha-actinin-2 (ACTN2_MOUSE)	0.975276
1485	8	0.671353	ATP-dependent (S)-NAD(P)H-hydrate dehydratase (NNRD_MOUSE)	1.028
1486	1	0.67151	Mitochondrial uncoupling protein 3 (UCP3_MOUSE)	0.923608
1487	8	0.671877	Y-box-binding protein 3 (YBOX3_MOUSE)	1.03651
1488	23	0.673651	Succinyl-CoA:3-ketoacid coenzyme A transferase 1, mitochondrial (SCOT1_MOUSE)	1.07965
1489	1	0.674248	Transmembrane protein 256 (TM256_MOUSE)	0.873454
1490	4	0.674419	Protein FAM162A (F162A_MOUSE)	1.0596
1491	8	0.675258	Acyl-coenzyme A thioesterase 2, mitochondrial (ACOT2_MOUSE)	1.04326
1492	1	0.675694	Transmembrane protein 143 (TM143_MOUSE)	0.964768
1493	4	0.676623	DCN1-like protein 2 (DCNL2_MOUSE)	0.961428
1494	1	0.67665	CD99 antigen-like protein 2 (C99L2_MOUSE)	1.06962
1495	13	0.677337	Calpastatin (ICAL_MOUSE)	0.974425
1496	2	0.677844	Isochorismatase domain-containing protein 1 (ISOC1_MOUSE)	0.959185
1497	4	0.678108	Laminin subunit alpha-4 (LAMA4_MOUSE)	1.08038
1498	2	0.678491	60S ribosomal protein L26 (RL26_MOUSE)	0.97502
1499	6	0.679173	26S proteasome non-ATPase regulatory subunit 3 (PSMD3_MOUSE)	1.0184
1500	1	0.679434	Microtubule-associated protein RP/EB family member 3 (MARE3_MOUSE)	1.06222
1501	4	0.680063	Cytochrome b-c1 complex subunit 8 (QCR8_MOUSE)	0.969258
1502	4	0.680821	Sodium/potassium-transporting ATPase subunit beta-2 (AT1B2_MOUSE)	1.0979
1503	3	0.680897	Protein LZIC (LZIC_MOUSE)	0.961161
1504	4	0.681358	Protein QIL1 (QIL1_MOUSE)	0.95773
1505	8	0.6817	[Pyruvate dehydrogenase [acetyl-transferring]]-phosphatase 1, mitochondrial (PDP1_MOUSE)	1.02539
1506	11	0.68321	Carbonyl reductase [NADPH] 1 (CBR1_MOUSE)	1.04577
1507	2	0.684547	Actin-like protein 6A (ACL6A_MOUSE)	0.950926
1508	8	0.685582	Mitochondrial antiviral-signaling protein (MAVS_MOUSE)	0.936009
1509	93	0.685928	Glyceraldehyde-3-phosphate dehydrogenase (G3P_MOUSE)	0.950498
1510	5	0.686047	Bcl-2-like protein 13 (B2L13_MOUSE)	0.972854
1511	13	0.687934	Adenylosuccinate lyase (PUR8_MOUSE)	1.05118
1512	4	0.688368	Persulfide dioxygenase ETHE1, mitochondrial (ETHE1_MOUSE)	0.944836
1513	4	0.688466	Small muscular protein (SMPX_MOUSE)	0.976527
1514	47	0.688563	Aspartate aminotransferase, mitochondrial (AATM_MOUSE)	0.954079
1515	5	0.68923	GrpE protein homolog 1, mitochondrial (GRPE1_MOUSE)	1.10716
1516	3	0.689946	Actin-related protein 2/3 complex subunit 5-like protein (ARP5L_MOUSE)	1.10042
1517	3	0.690236	Protein lin-7 homolog C (LIN7C_MOUSE)	1.08518
1518	3	0.690282	Signal recognition particle receptor subunit beta (SRPRB_MOUSE)	0.875443
1519	23	0.690746	Carnitine O-palmitoyltransferase 1, muscle isoform (CPT1B_MOUSE)	0.957518
1520	3	0.691641	Transcription factor A, mitochondrial (TFAM_MOUSE)	1.05593
1521	124	0.691967	Myosin-7 (MYH7_MOUSE)	0.952014
1522	2	0.692088	Cytochrome b-c1 complex subunit 9 (QCR9_MOUSE)	0.953147
1523	1	0.692121	Succinate dehydrogenase [ubiquinone] cytochrome b small subunit, mitochondrial (DHSD_MOUSE)	0.959179
1524	2	0.692681	Transmembrane emp24 domain-containing protein 9 (TMED9_MOUSE)	1.04871
1525	7	0.692735	Protein phosphatase 1 regulatory subunit 7 (PP1R7_MOUSE)	1.02214
1526	1	0.692772	Protein disulfide-isomerase TMX3 (TMX3_MOUSE)	1.17895
1527	4	0.692963	Transgelin (TAGL_MOUSE)	1.02887
1528	4	0.693594	Plastin-3 (PLST_MOUSE)	1.30699
1529	2	0.694558	Purkinje cell protein 4-like protein 1 (PC4L1_MOUSE)	0.821585
1530	2	0.695117	[Protein ADP-ribosylarginine] hydrolase (ADPRH_MOUSE)	1.02738
1531	4	0.695194	28 kDa heat- and acid-stable phosphoprotein (HAP28_MOUSE)	1.04817
1532	1	0.696443	Podocalyxin (PODXL_MOUSE)	1.04209
1533	13	0.697833	Fragile X mental retardation syndrome-related protein 1 (FXR1_MOUSE)	1.0646
1534	5	0.698505	Complement component 1 Q subcomponent-binding protein, mitochondrial (C1QBP_MOUSE)	1.05219
1535	8	0.699209	Thioredoxin (THIO_MOUSE)	1.05411
1536	5	0.700768	NADH dehydrogenase [ubiquinone] 1 alpha subcomplex subunit 5 (NDUA5_MOUSE)	0.979261
1537	10	0.701341	Microtubule-associated protein tau (TAU_MOUSE)	1.05392
1538	3	0.701401	Saccharopine dehydrogenase-like oxidoreductase (SCPDL_MOUSE)	0.937904
1539	21	0.701452	WD repeat-containing protein 1 (WDR1_MOUSE)	1.02783
1540	1	0.701658	Protein DEK (DEK_MOUSE)	1.12191
1541	15	0.701867	Calsequestrin-2 (CASQ2_MOUSE)	0.967532
1542	2	0.703418	Methylthioribose-1-phosphate isomerase (MTNA_MOUSE)	1.04227
1543	1	0.703656	Cullin-3 (CUL3_MOUSE)	0.514271
1544	1	0.704639	Synaptojanin-2 (SYNJ2_MOUSE)	0.925872
1545	4	0.704859	NADH dehydrogenase [ubiquinone] 1 alpha subcomplex subunit 11 (NDUAB_MOUSE)	0.897303
1546	6	0.705494	DnaJ homolog subfamily A member 3, mitochondrial (DNJA3_MOUSE)	0.95227
1547	1	0.706461	Mitochondrial glutamate carrier 1 (GHC1_MOUSE)	1.33182
1548	6	0.706879	Thimet oligopeptidase (THOP1_MOUSE)	0.950356
1549	6	0.707298	Wolframin (WFS1_MOUSE)	1.05034
1550	25	0.70747	Perilipin-4 (PLIN4_MOUSE)	0.957256
1551	8	0.707569	Protein 4.1 (41_MOUSE)	1.04522
1552	2	0.707596	Coiled-coil-helix-coiled-coil-helix domain-containing protein 2, mitochondrial (CHCH2_MOUSE)	0.950804
1553	12	0.707934	SH3 domain-binding glutamic acid-rich protein (SH3BG_MOUSE)	1.03546
1554	6	0.709567	Tubulin alpha-8 chain (TBA8_MOUSE)	1.02355
1555	13	0.709834	Methylcrotonoyl-CoA carboxylase subunit alpha, mitochondrial (MCCA_MOUSE)	1.06479
1556	11	0.712385	Cysteine and glycine-rich protein 3 (CSRP3_MOUSE)	0.923308
1557	10	0.712439	Myozenin-3 (MYOZ3_MOUSE)	0.96231
1558	3	0.712606	Secernin-2 (SCRN2_MOUSE)	0.952742
1559	5	0.713315	Succinate dehydrogenase cytochrome b560 subunit, mitochondrial (C560_MOUSE)	1.06114
1560	5	0.717277	Omega-amidase NIT2 (NIT2_MOUSE)	1.04049
1561	5	0.720001	Transcription elongation factor B polypeptide 1 (ELOC_MOUSE)	1.03747
1562	8	0.720207	Glycine--tRNA ligase (SYG_MOUSE)	1.03206
1563	5	0.720216	26S proteasome non-ATPase regulatory subunit 7 (PSMD7_MOUSE)	0.95512
1564	2	0.720862	SPARC (SPRC_MOUSE)	0.719446
1565	2	0.721124	60S ribosomal protein L22 (RL22_MOUSE)	1.05531
1566	13	0.721421	Nicotinamide phosphoribosyltransferase (NAMPT_MOUSE)	1.02863
1567	39	0.722152	Myotilin (MYOTI_MOUSE)	0.950524
1568	5	0.723964	Proteasome subunit beta type-6 (PSB6_MOUSE)	0.752519
1569	4	0.724307	2',3'-cyclic-nucleotide 3'-phosphodiesterase (CN37_MOUSE)	0.917374
1570	5	0.724605	40S ribosomal protein S7 (RS7_MOUSE)	1.07238
1571	1	0.724892	Nesprin-1 (SYNE1_MOUSE)	0.936251
1572	3	0.726524	NADH-cytochrome b5 reductase 1 (NB5R1_MOUSE)	1.06209
1573	3	0.726591	Glycogen phosphorylase, brain form (PYGB_MOUSE)	1.05708
1574	11	0.728789	Calmodulin (CALM_MOUSE)	1.02298
1575	2	0.73159	Trimeric intracellular cation channel type A (TM38A_MOUSE)	0.970482
1576	8	0.731677	Plasminogen activator inhibitor 1 RNA-binding protein (PAIRB_MOUSE)	1.08632
1577	13	0.732221	Junctophilin-1 (JPH1_MOUSE)	0.943969
1578	3	0.732542	Ubiquitin carboxyl-terminal hydrolase 47 (UBP47_MOUSE)	1.07092
1579	1	0.732565	Afadin (AFAD_MOUSE)	1.2446
1580	10	0.732628	C-1-tetrahydrofolate synthase, cytoplasmic (C1TC_MOUSE)	1.03978
1581	3	0.733911	Alpha-methylacyl-CoA racemase (AMACR_MOUSE)	1.05651
1582	15	0.734018	ATP synthase subunit d, mitochondrial (ATP5H_MOUSE)	0.973485
1583	9	0.734588	Alpha-aminoadipic semialdehyde dehydrogenase (AL7A1_MOUSE)	0.929852
1584	6	0.73526	Enoyl-CoA delta isomerase 2, mitochondrial (ECI2_MOUSE)	0.960877
1585	1	0.737166	Actin-related protein 2/3 complex subunit 3 (ARPC3_MOUSE)	1.59938
1586	3	0.738643	NAD(P)H-hydrate epimerase (NNRE_MOUSE)	0.895188
1587	3	0.738953	2-methoxy-6-polyprenyl-1,4-benzoquinol methylase, mitochondrial (COQ5_MOUSE)	1.04295
1588	42	0.740229	Long-chain-fatty-acid--CoA ligase 1 (ACSL1_MOUSE)	1.0197
1589	14	0.740347	Beta-taxilin (TXLNB_MOUSE)	1.05197
1590	17	0.741323	Cytoplasmic dynein 1 heavy chain 1 (DYHC1_MOUSE)	1.06651
1591	2	0.741756	ATP-dependent RNA helicase A (DHX9_MOUSE)	1.80058
1592	3	0.742537	Nidogen-2 (NID2_MOUSE)	0.979746
1593	55	0.742908	Dystrophin (DMD_MOUSE)	0.97888
1594	4	0.743309	2-oxoisovalerate dehydrogenase subunit beta, mitochondrial (ODBB_MOUSE)	0.983966
1595	1	0.743414	Leucine-rich single-pass membrane protein 1 (LSME1_MOUSE)	0.971016
1596	27	0.744123	Dihydrolipoyl dehydrogenase, mitochondrial (DLDH_MOUSE)	0.977782
1597	5	0.744719	Inter-alpha-trypsin inhibitor heavy chain H1 (ITIH1_MOUSE)	0.961204
1598	1	0.746426	Protein CCSMST1 (CSMT1_MOUSE)	0.963963
1599	6	0.746599	DnaJ homolog subfamily A member 2 (DNJA2_MOUSE)	1.02051
1600	1	0.746928	Cytochrome b (CYB_MOUSE)	0.974295
1601	6	0.747511	Alpha/beta hydrolase domain-containing protein 11 (ABHDB_MOUSE)	1.01081
1602	3	0.747723	COP9 signalosome complex subunit 5 (CSN5_MOUSE)	1.03562
1603	3	0.747821	Aminoacylase-1 (ACY1_MOUSE)	0.916142
1604	3	0.748863	Ig alpha chain C region (IGHA_MOUSE)	0.930024
1605	2	0.750006	Transmembrane protein 261 (TM261_MOUSE)	1.04469
1606	1	0.752795	Neutral amino acid transporter B(0) (AAAT_MOUSE)	6.70014
1607	12	0.753151	2,4-dienoyl-CoA reductase, mitochondrial (DECR_MOUSE)	0.980768
1608	13	0.753244	Peroxiredoxin-6 (PRDX6_MOUSE)	1.03152
1609	8	0.754099	Alanine aminotransferase 1 (ALAT1_MOUSE)	0.978007
1610	6	0.754859	Density-regulated protein (DENR_MOUSE)	1.03915
1611	3	0.754966	Prostaglandin E synthase 2 (PGES2_MOUSE)	1.04474
1612	10	0.755492	Heat shock protein 105 kDa (HS105_MOUSE)	1.07245
1613	10	0.756056	Methylmalonyl-CoA mutase, mitochondrial (MUTA_MOUSE)	0.962984
1614	5	0.756122	Dual specificity protein phosphatase 23 (DUS23_MOUSE)	1.03638
1615	6	0.756921	Mitochondrial carnitine/acylcarnitine carrier protein (MCAT_MOUSE)	0.979994
1616	9	0.756968	Acylamino-acid-releasing enzyme (APEH_MOUSE)	1.04173
1617	10	0.75755	Phospholipase A-2-activating protein (PLAP_MOUSE)	1.01989
1618	4	0.757905	Ribose-phosphate pyrophosphokinase 1 (PRPS1_MOUSE)	0.976741
1619	7	0.758394	26S protease regulatory subunit 4 (PRS4_MOUSE)	1.02859
1620	37	0.761596	Succinate dehydrogenase [ubiquinone] flavoprotein subunit, mitochondrial (DHSA_MOUSE)	0.980813
1621	6	0.762327	Protein phosphatase 1 regulatory subunit 1A (PPR1A_MOUSE)	0.964454
1622	1	0.763715	Voltage-dependent calcium channel gamma-6 subunit (CCG6_MOUSE)	1.00185
1623	14	0.764141	Heterogeneous nuclear ribonucleoprotein K (HNRPK_MOUSE)	1.07574
1624	1	0.764316	Nestin (NEST_MOUSE)	1.7195
1625	2	0.7659	Farnesyl pyrophosphate synthase (FPPS_MOUSE)	0.993334
1626	1	0.766395	Uncharacterized protein C6orf203 homolog (CF203_MOUSE)	1.03913
1627	43	0.766524	LIM domain-binding protein 3 (LDB3_MOUSE)	0.976547
1628	2	0.766807	Myb-binding protein 1A (MBB1A_MOUSE)	1.0699
1629	2	0.768312	Malectin (MLEC_MOUSE)	1.03333
1630	9	0.77045	Glutaredoxin-3 (GLRX3_MOUSE)	0.9739
1631	6	0.770471	Cullin-5 (CUL5_MOUSE)	0.987365
1632	1	0.770853	NADH-ubiquinone oxidoreductase chain 3 (NU3M_MOUSE)	1.0295
1633	11	0.771692	Coagulation factor XIII A chain (F13A_MOUSE)	1.02732
1634	1	0.771893	Band 4.1-like protein 3 (E41L3_MOUSE)	0.404051
1635	15	0.772237	3-hydroxyisobutyryl-CoA hydrolase, mitochondrial (HIBCH_MOUSE)	1.01696
1636	2	0.772616	Alpha-1-antitrypsin 1-5 (A1AT5_MOUSE)	1.17334
1637	3	0.773425	Mitochondrial-processing peptidase subunit alpha (MPPA_MOUSE)	1.05436
1638	5	0.774209	Tropomodulin-1 (TMOD1_MOUSE)	1.06593
1639	3	0.774994	Alpha-2-macroglobulin receptor-associated protein (AMRP_MOUSE)	1.03962
1640	5	0.775864	Tubulin alpha-4A chain (TBA4A_MOUSE)	0.984356
1641	30	0.777127	AMP deaminase 1 (AMPD1_MOUSE)	1.02118
1642	4	0.777764	Mitochondrial import inner membrane translocase subunit Tim9 (TIM9_MOUSE)	0.998623
1643	32	0.777909	Heat shock cognate 71 kDa protein (HSP7C_MOUSE)	0.985724
1644	3	0.778363	Haloacid dehalogenase-like hydrolase domain-containing protein 2 (HDHD2_MOUSE)	1.03481
1645	2	0.778983	Bis(5'-nucleosyl)-tetraphosphatase [asymmetrical] (AP4A_MOUSE)	0.97695
1646	9	0.781034	[Pyruvate dehydrogenase (acetyl-transferring)] kinase isozyme 2, mitochondrial (PDK2_MOUSE)	0.971892
1647	1	0.781583	E3 ubiquitin-protein ligase ARIH2 (ARI2_MOUSE)	0.970214
1648	2	0.781892	Proteasomal ubiquitin receptor ADRM1 (ADRM1_MOUSE)	0.966783
1649	13	0.782146	Hydroxyacyl-coenzyme A dehydrogenase, mitochondrial (HCDH_MOUSE)	0.974812
1650	2	0.782873	NADH dehydrogenase [ubiquinone] 1 alpha subcomplex subunit 3 (NDUA3_MOUSE)	1.02157
1651	5	0.782984	Filamin-B (FLNB_MOUSE)	0.993615
1652	5	0.784114	Protein FAM114A2 (F1142_MOUSE)	1.03497
1653	29	0.784935	Fumarate hydratase, mitochondrial (FUMH_MOUSE)	0.974763
1654	2	0.784976	39S ribosomal protein L11, mitochondrial (RM11_MOUSE)	0.959123
1655	2	0.786562	COP9 signalosome complex subunit 1 (CSN1_MOUSE)	1.01505
1656	3	0.78784	Ribosome-releasing factor 2, mitochondrial (RRF2M_MOUSE)	1.04181
1657	10	0.787912	26S protease regulatory subunit 10B (PRS10_MOUSE)	1.0208
1658	2	0.788455	Collagen alpha-2(I) chain (CO1A2_MOUSE)	1.42248
1659	4	0.788637	Histidine triad nucleotide-binding protein 2, mitochondrial (HINT2_MOUSE)	1.05391
1660	2	0.789456	Cytochrome b5 type B (CYB5B_MOUSE)	1.01442
1661	1	0.789559	Collagen alpha-1(XII) chain (COCA1_MOUSE)	0.79665
1662	10	0.789909	Ubiquinone biosynthesis monooxygenase COQ6 (COQ6_MOUSE)	1.08321
1663	1	0.789911	40S ribosomal protein S28 (RS28_MOUSE)	1.04288
1664	13	0.790627	Calpain-1 catalytic subunit (CAN1_MOUSE)	0.982638
1665	5	0.791395	Programmed cell death protein 5 (PDCD5_MOUSE)	0.979042
1666	3	0.792079	Mitochondrial import inner membrane translocase subunit TIM50 (TIM50_MOUSE)	1.02576
1667	7	0.792422	Proteasome subunit beta type-4 (PSB4_MOUSE)	0.9765
1668	4	0.792632	ATP-dependent RNA helicase DDX19A (DD19A_MOUSE)	1.03036
1669	7	0.792822	NADH dehydrogenase [ubiquinone] iron-sulfur protein 3, mitochondrial (NDUS3_MOUSE)	0.98889
1670	13	0.793308	1,4-alpha-glucan-branching enzyme (GLGB_MOUSE)	1.03219
1671	1	0.793343	Ubiquitin domain-containing protein UBFD1 (UBFD1_MOUSE)	1.14273
1672	25	0.794251	Tropomyosin beta chain (TPM2_MOUSE)	0.976728
1673	1	0.796125	ATP-dependent zinc metalloprotease YME1L1 (YMEL1_MOUSE)	1.00028
1674	11	0.79739	Glycogenin-1 (GLYG_MOUSE)	1.03734
1675	11	0.797628	Mitochondrial 2-oxoglutarate/malate carrier protein (M2OM_MOUSE)	1.02176
1676	2	0.799613	Acylpyruvase FAHD1, mitochondrial (FAHD1_MOUSE)	0.938205
1677	1	0.803573	Small nuclear ribonucleoprotein F (RUXF_MOUSE)	0.950494
1678	18	0.805962	Elongation factor Tu, mitochondrial (EFTU_MOUSE)	0.990256
1679	7	0.806021	Sodium/potassium-transporting ATPase subunit beta-1 (AT1B1_MOUSE)	0.975939
1680	21	0.808601	Protein NDRG2 (NDRG2_MOUSE)	0.978304
1681	1	0.809062	Synaptosomal-associated protein 23 (SNP23_MOUSE)	1.10366
1682	22	0.809337	Chaperone activity of bc1 complex-like, mitochondrial (ADCK3_MOUSE)	0.986251
1683	1	0.809385	Chymase (CMA1_MOUSE)	1.23955
1684	7	0.80963	Cytochrome b-c1 complex subunit 7 (QCR7_MOUSE)	0.987454
1685	1	0.810197	Flotillin-2 (FLOT2_MOUSE)	4.87832
1686	28	0.812802	Glycerol-3-phosphate dehydrogenase [NAD(+)], cytoplasmic (GPDA_MOUSE)	0.983291
1687	5	0.813451	Protein lunapark (LNP_MOUSE)	0.973448
1688	4	0.816158	Methylglutaconyl-CoA hydratase, mitochondrial (AUHM_MOUSE)	1.02963
1689	32	0.818199	Synaptopodin-2 (SYNP2_MOUSE)	0.964355
1690	1	0.819236	28S ribosomal protein S29, mitochondrial (RT29_MOUSE)	1.01522
1691	4	0.822045	Quinone oxidoreductase (QOR_MOUSE)	0.967962
1692	13	0.82508	Obg-like ATPase 1 (OLA1_MOUSE)	0.984665
1693	2	0.826016	Cytochrome c oxidase protein 20 homolog (COX20_MOUSE)	1.02768
1694	7	0.826245	Ubiquitin carboxyl-terminal hydrolase isozyme L3 (UCHL3_MOUSE)	0.964577
1695	3	0.827184	Cysteine-rich with EGF-like domain protein 1 (CREL1_MOUSE)	0.982881
1696	4	0.827425	Biliverdin reductase A (BIEA_MOUSE)	0.952464
1697	4	0.82756	Acyl-CoA dehydrogenase family member 9, mitochondrial (ACAD9_MOUSE)	1.02295
1698	2	0.829425	Glutaredoxin-1 (GLRX1_MOUSE)	0.972929
1699	5	0.829761	Nuclear transport factor 2 (NTF2_MOUSE)	0.962953
1700	1	0.830007	Glycosylphosphatidylinositol-anchored high density lipoprotein-binding protein 1 (HDBP1_MOUSE)	1.00877
1701	4	0.830669	Glutathione S-transferase omega-1 (GSTO1_MOUSE)	1.01189
1702	14	0.830889	Myopalladin (MYPN_MOUSE)	0.967982
1703	7	0.832744	Serine/threonine-protein kinase OSR1 (OXSR1_MOUSE)	1.02494
1704	13	0.834172	Serine protease inhibitor A3K (SPA3K_MOUSE)	1.03561
1705	4	0.835489	Peptidyl-prolyl cis-trans isomerase FKBP1A (FKB1A_MOUSE)	1.05912
1706	17	0.835756	Succinyl-CoA ligase [ADP/GDP-forming] subunit alpha, mitochondrial (SUCA_MOUSE)	0.992653
1707	29	0.836422	Hexokinase-2 (HXK2_MOUSE)	0.984078
1708	1	0.836936	Probable hydrolase PNKD (PNKD_MOUSE)	1.01756
1709	20	0.83729	Aldose reductase (ALDR_MOUSE)	0.978676
1710	41	0.837319	Malate dehydrogenase, mitochondrial (MDHM_MOUSE)	0.974294
1711	9	0.837613	SUN domain-containing protein 2 (SUN2_MOUSE)	0.991724
1712	8	0.837825	NADH dehydrogenase [ubiquinone] 1 beta subcomplex subunit 10 (NDUBA_MOUSE)	0.977874
1713	13	0.838268	Succinate dehydrogenase [ubiquinone] iron-sulfur subunit, mitochondrial (DHSB_MOUSE)	1.02999
1714	5	0.839238	Glutathione S-transferase A4 (GSTA4_MOUSE)	0.959515
1715	10	0.839953	Tropomodulin-4 (TMOD4_MOUSE)	1.02518
1716	8	0.841225	Mitogen-activated protein kinase 12 (MK12_MOUSE)	0.988679
1717	8	0.842496	26S protease regulatory subunit 8 (PRS8_MOUSE)	0.982098
1718	5	0.843054	14 kDa phosphohistidine phosphatase (PHP14_MOUSE)	1.03529
1719	12	0.845251	Phosphoglycolate phosphatase (PGP_MOUSE)	0.975128
1720	1	0.845308	Mitochondrial import inner membrane translocase subunit TIM16 (TIM16_MOUSE)	0.938497
1721	13	0.845495	Nidogen-1 (NID1_MOUSE)	0.980921
1722	2	0.847707	FUN14 domain-containing protein 2 (FUND2_MOUSE)	0.974897
1723	4	0.847964	Acyl-protein thioesterase 1 (LYPA1_MOUSE)	1.01453
1724	17	0.849475	ATP synthase subunit O, mitochondrial (ATPO_MOUSE)	0.992253
1725	7	0.849632	Dynactin subunit 1 (DCTN1_MOUSE)	1.03235
1726	14	0.852039	Pyruvate dehydrogenase protein X component, mitochondrial (ODPX_MOUSE)	1.01431
1727	6	0.852318	Platelet glycoprotein 4 (CD36_MOUSE)	0.989257
1728	3	0.852497	NADH dehydrogenase [ubiquinone] iron-sulfur protein 4, mitochondrial (NDUS4_MOUSE)	1.02707
1729	1	0.853518	Serine/threonine-protein phosphatase 2A 56 kDa regulatory subunit alpha isoform (2A5A_MOUSE)	1.00884
1730	1	0.853661	Spartin (SPG20_MOUSE)	1.10478
1731	6	0.853919	[Pyruvate dehydrogenase (acetyl-transferring)] kinase isozyme 4, mitochondrial (PDK4_MOUSE)	0.942232
1732	5	0.854601	Lipoprotein lipase (LIPL_MOUSE)	1.04195
1733	10	0.855058	Branched-chain-amino-acid aminotransferase, mitochondrial (BCAT2_MOUSE)	1.01603
1734	15	0.855341	Ubiquinone biosynthesis protein COQ9, mitochondrial (COQ9_MOUSE)	0.986531
1735	1	0.85569	Tetratricopeptide repeat protein 38 (TTC38_MOUSE)	0.87164
1736	28	0.855939	Succinyl-CoA ligase [ADP-forming] subunit beta, mitochondrial (SUCB1_MOUSE)	1.02855
1737	3	0.856054	Lactation elevated protein 1 (LACE1_MOUSE)	1.01359
1738	1	0.856392	DBIRD complex subunit ZNF326 (ZN326_MOUSE)	0.984019
1739	1	0.856728	Serine/threonine-protein phosphatase 6 regulatory subunit 1 (PP6R1_MOUSE)	0.955501
1740	1	0.857502	Cytochrome c oxidase assembly factor 6 homolog (COA6_MOUSE)	1.01599
1741	8	0.858609	Alcohol dehydrogenase class-3 (ADHX_MOUSE)	1.01169
1742	201	0.859029	Plectin (PLEC_MOUSE)	0.958617
1743	2	0.859329	Copper transport protein ATOX1 (ATOX1_MOUSE)	0.96542
1744	5	0.860752	Ubiquitin-conjugating enzyme E2 L3 (UB2L3_MOUSE)	0.983284
1745	4	0.861489	Dystrobrevin alpha (DTNA_MOUSE)	1.02382
1746	5	0.86175	Succinate-semialdehyde dehydrogenase, mitochondrial (SSDH_MOUSE)	1.04371
1747	18	0.862018	Protein-arginine deiminase type-2 (PADI2_MOUSE)	1.0425
1748	1	0.862929	Mitofusin-1 (MFN1_MOUSE)	0.995146
1749	1	0.863455	Exportin-1 (XPO1_MOUSE)	1.1185
1750	3	0.863812	Methylmalonyl-CoA epimerase, mitochondrial (MCEE_MOUSE)	0.99789
1751	7	0.863912	Calcium/calmodulin-dependent protein kinase type II subunit gamma (KCC2G_MOUSE)	0.990009
1752	10	0.86481	Cytosol aminopeptidase (AMPL_MOUSE)	1.04333
1753	1	0.865121	CPX chromosomal region candidate gene 1 protein homolog (CPXCR_MOUSE)	1.02599
1754	4	0.865472	cAMP-dependent protein kinase type II-beta regulatory subunit (KAP3_MOUSE)	0.950171
1755	1	0.866414	ATP synthase protein 8 (ATP8_MOUSE)	0.990588
1756	4	0.866739	ATP-binding cassette sub-family E member 1 (ABCE1_MOUSE)	1.02008
1757	6	0.86691	GTP-binding protein SAR1b (SAR1B_MOUSE)	0.990092
1758	2	0.867002	Ras-related protein Rab-10 (RAB10_MOUSE)	1.00254
1759	8	0.867766	Serine-threonine kinase receptor-associated protein (STRAP_MOUSE)	1.03119
1760	12	0.8679	Heat shock protein 75 kDa, mitochondrial (TRAP1_MOUSE)	0.989214
1761	9	0.868258	Heat shock protein beta-6 (HSPB6_MOUSE)	0.991589
1762	2	0.86869	Protein kinase C alpha type (KPCA_MOUSE)	0.995185
1763	3	0.868802	Enoyl-CoA hydratase domain-containing protein 3, mitochondrial (ECHD3_MOUSE)	1.12431
1764	2	0.869824	LanC-like protein 1 (LANC1_MOUSE)	0.940326
1765	1	0.870108	DnaJ homolog subfamily A member 1 (DNJA1_MOUSE)	1.02763
1766	1	0.870397	Ribose-5-phosphate isomerase (RPIA_MOUSE)	0.775413
1767	9	0.871042	NSFL1 cofactor p47 (NSF1C_MOUSE)	0.98807
1768	3	0.871059	Heterogeneous nuclear ribonucleoprotein A1 (ROA1_MOUSE)	1.1544
1769	13	0.872833	Bifunctional epoxide hydrolase 2 (HYES_MOUSE)	0.966052
1770	3	0.873005	Endoplasmic reticulum resident protein 44 (ERP44_MOUSE)	1.00757
1771	2	0.873666	Uroporphyrinogen-III synthase (HEM4_MOUSE)	0.991975
1772	18	0.874144	14-3-3 protein epsilon (1433E_MOUSE)	0.985455
1773	9	0.874285	Retinal dehydrogenase 1 (AL1A1_MOUSE)	0.931713
1774	10	0.875376	Glutathione S-transferase Mu 2 (GSTM2_MOUSE)	0.962193
1775	1	0.875479	Ras-related protein Ral-A (RALA_MOUSE)	1.0841
1776	3	0.875728	Ferritin heavy chain (FRIH_MOUSE)	1.03105
1777	28	0.876037	Citrate synthase, mitochondrial (CISY_MOUSE)	0.98953
1778	5	0.877358	Thioredoxin reductase 2, mitochondrial (TRXR2_MOUSE)	1.02941
1779	11	0.879229	ES1 protein homolog, mitochondrial (ES1_MOUSE)	0.97377
1780	5	0.879755	GTP:AMP phosphotransferase AK3, mitochondrial (KAD3_MOUSE)	0.98446
1781	2	0.879902	L-2-hydroxyglutarate dehydrogenase, mitochondrial (L2HDH_MOUSE)	1.02036
1782	67	0.880305	Myosin light chain 1/3, skeletal muscle isoform (MYL1_MOUSE)	0.986457
1783	4	0.880568	Glutathione S-transferase kappa 1 (GSTK1_MOUSE)	1.01504
1784	3	0.880578	Phosphomannomutase 2 (PMM2_MOUSE)	1.03825
1785	8	0.880661	Phosphoglucomutase-like protein 5 (PGM5_MOUSE)	1.00458
1786	1	0.88148	Solute carrier family 41 member 3 (S41A3_MOUSE)	1.11256
1787	3	0.881483	Keratin, type I cytoskeletal 10 (K1C10_MOUSE)	1.88369
1788	2	0.882602	2-oxoisovalerate dehydrogenase subunit alpha, mitochondrial (ODBA_MOUSE)	0.995575
1789	2	0.882877	60S ribosomal protein L35 (RL35_MOUSE)	0.988652
1790	3	0.883941	Thiosulfate sulfurtransferase (THTR_MOUSE)	0.99643
1791	4	0.884441	NFU1 iron-sulfur cluster scaffold homolog, mitochondrial (NFU1_MOUSE)	1.03758
1792	2	0.884628	Protein phosphatase 1 regulatory subunit 14C (PP14C_MOUSE)	0.949667
1793	107	0.885121	Filamin-C (FLNC_MOUSE)	0.979303
1794	2	0.885213	Ubiquitin-conjugating enzyme E2 G1 (UB2G1_MOUSE)	1.00625
1795	1	0.886457	Glutathione S-transferase Mu 3 (GSTM4_MOUSE)	0.994383
1796	21	0.886751	Filamin-A (FLNA_MOUSE)	0.994795
1797	2	0.887408	GMP synthase [glutamine-hydrolyzing] (GUAA_MOUSE)	0.94696
1798	2	0.887667	Collagen alpha-2(IV) chain (CO4A2_MOUSE)	1.06328
1799	1	0.890565	Mitochondrial import inner membrane translocase subunit Tim17-B (TI17B_MOUSE)	1.03263
1800	32	0.891252	Pyruvate dehydrogenase E1 component subunit alpha, somatic form, mitochondrial (ODPA_MOUSE)	0.996374
1801	1	0.891808	Membrane magnesium transporter 1 (MMGT1_MOUSE)	0.98932
1802	5	0.892301	Peroxisomal acyl-coenzyme A oxidase 1 (ACOX1_MOUSE)	1.13971
1803	45	0.892594	6-phosphofructokinase, muscle type (K6PF_MOUSE)	1.021
1804	16	0.892653	Isovaleryl-CoA dehydrogenase, mitochondrial (IVD_MOUSE)	1.01791
1805	34	0.893465	Synemin (SYNEM_MOUSE)	0.991504
1806	4	0.893637	Activator of 90 kDa heat shock protein ATPase homolog 1 (AHSA1_MOUSE)	0.992759
1807	4	0.894131	Adipocyte plasma membrane-associated protein (APMAP_MOUSE)	1.00414
1808	2	0.894781	Bleomycin hydrolase (BLMH_MOUSE)	0.990255
1809	1	0.894787	Peptidyl-prolyl cis-trans isomerase C (PPIC_MOUSE)	0.855348
1810	2	0.895903	NADH dehydrogenase [ubiquinone] 1 beta subcomplex subunit 6 (NDUB6_MOUSE)	0.895343
1811	2	0.896337	Immunoglobulin J chain (IGJ_MOUSE)	1.02032
1812	4	0.896959	Ras GTPase-activating protein-binding protein 1 (G3BP1_MOUSE)	1.03807
1813	1	0.899343	Inactive dual specificity phosphatase 27 (DUS27_MOUSE)	1.03426
1814	8	0.900595	Cytochrome b-c1 complex subunit 6, mitochondrial (QCR6_MOUSE)	1.01931
1815	2	0.900855	BolA-like protein 1 (BOLA1_MOUSE)	0.983758
1816	4	0.9014	3-mercaptopyruvate sulfurtransferase (THTM_MOUSE)	1.04014
1817	2	0.902476	FAS-associated factor 1 (FAF1_MOUSE)	0.979827
1818	17	0.905479	Spectrin beta chain, non-erythrocytic 1 (SPTB2_MOUSE)	1.02088
1819	13	0.906651	Apoptosis-inducing factor 1, mitochondrial (AIFM1_MOUSE)	1.01529
1820	1	0.907322	Ankyrin repeat and BTB/POZ domain-containing protein 1 (ABTB1_MOUSE)	1.02643
1821	2	0.907407	cAMP-regulated phosphoprotein 19 (ARP19_MOUSE)	1.03091
1822	5	0.907802	Profilin-2 (PROF2_MOUSE)	1.00656
1823	4	0.90809	Low molecular weight phosphotyrosine protein phosphatase (PPAC_MOUSE)	0.995094
1824	4	0.908289	Cysteine and histidine-rich domain-containing protein 1 (CHRD1_MOUSE)	1.01077
1825	8	0.909678	Telethonin (TELT_MOUSE)	0.991373
1826	12	0.909928	Ornithine aminotransferase, mitochondrial (OAT_MOUSE)	0.987268
1827	2	0.910859	39S ribosomal protein L4, mitochondrial (RM04_MOUSE)	1.12103
1828	13	0.910947	Inorganic pyrophosphatase (IPYR_MOUSE)	0.982165
1829	21	0.912815	Synaptopodin 2-like protein (SYP2L_MOUSE)	1.00724
1830	14	0.914758	Voltage-dependent anion-selective channel protein 2 (VDAC2_MOUSE)	0.999486
1831	1	0.916026	Ryanodine receptor 3 (RYR3_MOUSE)	1.02813
1832	20	0.916758	Phosphatidylethanolamine-binding protein 1 (PEBP1_MOUSE)	0.988165
1833	1	0.916857	Methionine-R-sulfoxide reductase B2, mitochondrial (MSRB2_MOUSE)	0.97553
1834	2	0.917021	Insulin-degrading enzyme (IDE_MOUSE)	0.984869
1835	22	0.918472	Malate dehydrogenase, cytoplasmic (MDHC_MOUSE)	0.986101
1836	29	0.91858	Desmin (DESM_MOUSE)	1.01873
1837	3	0.919282	Ribosyldihydronicotinamide dehydrogenase [quinone] (NQO2_MOUSE)	0.989625
1838	11	0.919891	Acetyl-coenzyme A synthetase 2-like, mitochondrial (ACS2L_MOUSE)	1.02829
1839	2	0.920893	Keratin, type II cytoskeletal 1 (K2C1_MOUSE)	1.41839
1840	14	0.921553	NADH dehydrogenase [ubiquinone] flavoprotein 2, mitochondrial (NDUV2_MOUSE)	0.996404
1841	21	0.921642	Puromycin-sensitive aminopeptidase (PSA_MOUSE)	0.999192
1842	25	0.922063	78 kDa glucose-regulated protein (GRP78_MOUSE)	0.996832
1843	22	0.923494	Glutamate dehydrogenase 1, mitochondrial (DHE3_MOUSE)	0.999593
1844	9	0.92351	26S protease regulatory subunit 6A (PRS6A_MOUSE)	1.01452
1845	23	0.923647	Long-chain specific acyl-CoA dehydrogenase, mitochondrial (ACADL_MOUSE)	1.02113
1846	3	0.923814	Alpha-endosulfine (ENSA_MOUSE)	1.0424
1847	1	0.924997	Complex I intermediate-associated protein 30, mitochondrial (CIA30_MOUSE)	1.09351
1848	5	0.926037	[Protein ADP-ribosylarginine] hydrolase-like protein 1 (ARHL1_MOUSE)	1.02293
1849	2	0.927016	Centromere protein V (CENPV_MOUSE)	0.860962
1850	2	0.927715	Coatomer subunit alpha (COPA_MOUSE)	0.897639
1851	11	0.927983	Methylcrotonoyl-CoA carboxylase beta chain, mitochondrial (MCCB_MOUSE)	1.00519
1852	2	0.928332	DnaJ homolog subfamily C member 11 (DJC11_MOUSE)	1.02109
1853	1	0.92899	BolA-like protein 3 (BOLA3_MOUSE)	1.00548
1854	2	0.929074	Acyl-protein thioesterase 2 (LYPA2_MOUSE)	0.991531
1855	8	0.931897	Protein NipSnap homolog 2 (NIPS2_MOUSE)	0.99295
1856	4	0.933198	Calcium/calmodulin-dependent protein kinase type II subunit alpha (KCC2A_MOUSE)	0.994401
1857	41	0.934624	L-lactate dehydrogenase A chain (LDHA_MOUSE)	0.996218
1858	1	0.934656	Tigger transposable element-derived protein 4 (TIGD4_MOUSE)	1.12405
1859	2	0.934861	Protein FAM98B (FA98B_MOUSE)	1.07392
1860	3	0.934983	Ubiquitin carboxyl-terminal hydrolase 15 (UBP15_MOUSE)	0.997641
1861	3	0.936606	6-phosphofructo-2-kinase/fructose-2,6-bisphosphatase 1 (F261_MOUSE)	1.03776
1862	2	0.93788	Calcium/calmodulin-dependent protein kinase type II subunit beta (KCC2B_MOUSE)	1.00207
1863	2	0.937965	Endoplasmic reticulum aminopeptidase 1 (ERAP1_MOUSE)	0.979715
1864	3	0.939321	NADH-ubiquinone oxidoreductase chain 1 (NU1M_MOUSE)	1.01552
1865	2	0.940688	Serine/threonine-protein kinase Nek9 (NEK9_MOUSE)	1.01705
1866	1	0.94072	Optic atrophy 3 protein homolog (OPA3_MOUSE)	1.01749
1867	17	0.942418	Myosin regulatory light chain 2, ventricular/cardiac muscle isoform (MLRV_MOUSE)	0.97791
1868	7	0.942797	NADH dehydrogenase [ubiquinone] 1 beta subcomplex subunit 8, mitochondrial (NDUB8_MOUSE)	0.978978
1869	6	0.943177	Dystroglycan (DAG1_MOUSE)	1.00308
1870	1	0.943366	Keratin, type II cytoskeletal 2 oral (K22O_MOUSE)	1.18399
1871	36	0.94409	Annexin A6 (ANXA6_MOUSE)	1.00844
1872	2	0.944158	Probable cysteine--tRNA ligase, mitochondrial (SYCM_MOUSE)	1.06718
1873	8	0.944672	Thioredoxin reductase 1, cytoplasmic (TRXR1_MOUSE)	1.00477
1874	3	0.945394	Acidic leucine-rich nuclear phosphoprotein 32 family member E (AN32E_MOUSE)	0.974038
1875	4	0.945561	Collagen alpha-1(I) chain (CO1A1_MOUSE)	1.13743
1876	6	0.948981	Cadherin-13 (CAD13_MOUSE)	1.00201
1877	8	0.949113	Leukotriene A-4 hydrolase (LKHA4_MOUSE)	1.02741
1878	9	0.950296	ATP-dependent RNA helicase DDX3X (DDX3X_MOUSE)	0.997286
1879	3	0.950319	Protein FAM136A (F136A_MOUSE)	0.968283
1880	5	0.950366	Kynurenine--oxoglutarate transaminase 3 (KAT3_MOUSE)	1.01269
1881	2	0.950561	Very-long-chain (3R)-3-hydroxyacyl-[acyl-carrier protein] dehydratase 1 (HACD1_MOUSE)	0.979424
1882	2	0.952074	Glutaredoxin-related protein 5, mitochondrial (GLRX5_MOUSE)	0.987293
1883	10	0.952404	Enoyl-CoA delta isomerase 1, mitochondrial (ECI1_MOUSE)	1.00031
1884	1	0.95298	Pancreatic alpha-amylase (AMYP_MOUSE)	1.20973
1885	5	0.953936	Importin subunit alpha-3 (IMA3_MOUSE)	0.982116
1886	5	0.955391	CapZ-interacting protein (CPZIP_MOUSE)	0.999015
1887	2	0.956198	Ribosome-recycling factor, mitochondrial (RRFM_MOUSE)	1.10699
1888	2	0.956585	Ribonuclease UK114 (UK114_MOUSE)	0.834844
1889	17	0.957146	Acetyl-CoA carboxylase 1 (ACACA_MOUSE)	0.979235
1890	2	0.958454	Phospholysine phosphohistidine inorganic pyrophosphate phosphatase (LHPP_MOUSE)	0.885042
1891	5	0.960027	Reticulon-4-interacting protein 1, mitochondrial (RT4I1_MOUSE)	0.999306
1892	12	0.961468	Thioredoxin-dependent peroxide reductase, mitochondrial (PRDX3_MOUSE)	1.00893
1893	1	0.962078	Constitutive coactivator of PPAR-gamma-like protein 1 (F120A_MOUSE)	1.04954
1894	5	0.96241	Exportin-2 (XPO2_MOUSE)	0.969102
1895	2	0.96371	Mitochondrial import inner membrane translocase subunit Tim8 A (TIM8A_MOUSE)	1.04581
1896	4	0.963717	COP9 signalosome complex subunit 6 (CSN6_MOUSE)	0.997198
1897	4	0.965068	NEDD8-conjugating enzyme Ubc12 (UBC12_MOUSE)	1.00023
1898	1	0.965646	Heat shock 70 kDa protein 4L (HS74L_MOUSE)	1.0058
1899	31	0.966833	Glycogen [starch] synthase, muscle (GYS1_MOUSE)	1.00988
1900	2	0.968608	Signal recognition particle receptor subunit alpha (SRPR_MOUSE)	0.998445
1901	6	0.968836	Glycerol-3-phosphate dehydrogenase 1-like protein (GPD1L_MOUSE)	1.00122
1902	4	0.96891	Vesicle-trafficking protein SEC22b (SC22B_MOUSE)	1.00765
1903	2	0.969237	Serine protease HTRA2, mitochondrial (HTRA2_MOUSE)	1.00796
1904	27	0.970199	Pyruvate dehydrogenase E1 component subunit beta, mitochondrial (ODPB_MOUSE)	1.00861
1905	6	0.97107	Lamina-associated polypeptide 2, isoforms beta/delta/epsilon/gamma (LAP2B_MOUSE)	0.927623
1906	34	0.971817	Transitional endoplasmic reticulum ATPase (TERA_MOUSE)	1.00634
1907	9	0.971925	Glyoxylate reductase/hydroxypyruvate reductase (GRHPR_MOUSE)	0.971776
1908	7	0.971953	Alanine--tRNA ligase, cytoplasmic (SYAC_MOUSE)	1.01533
1909	1	0.97221	Probable JmjC domain-containing histone demethylation protein 2C (JHD2C_MOUSE)	0.993337
1910	20	0.972602	Carnitine O-acetyltransferase (CACP_MOUSE)	1.00112
1911	2	0.972614	3-oxoacyl-[acyl-carrier-protein] synthase, mitochondrial (OXSM_MOUSE)	0.999954
1912	13	0.973347	Isocitrate dehydrogenase [NAD] subunit gamma 1, mitochondrial (IDHG1_MOUSE)	1.00895
1913	1	0.973805	FYVE and coiled-coil domain-containing protein 1 (FYCO1_MOUSE)	1.00281
1914	3	0.974021	Iron-sulfur cluster assembly 2 homolog, mitochondrial (ISCA2_MOUSE)	0.997237
1915	13	0.974717	Delta(3,5)-Delta(2,4)-dienoyl-CoA isomerase, mitochondrial (ECH1_MOUSE)	1.01937
1916	2	0.975954	NADH dehydrogenase [ubiquinone] 1 beta subcomplex subunit 2, mitochondrial (NDUB2_MOUSE)	1.00412
1917	6	0.975958	Apolipoprotein O-like (APOOL_MOUSE)	1.00346
1918	30	0.976176	Aspartate aminotransferase, cytoplasmic (AATC_MOUSE)	0.999569
1919	1	0.976897	F-box only protein 40 (FBX40_MOUSE)	0.979055
1920	1	0.978376	28S ribosomal protein S31, mitochondrial (RT31_MOUSE)	1.00676
1921	7	0.979008	ADP/ATP translocase 2 (ADT2_MOUSE)	0.984554
1922	2	0.97936	Glycogen synthase kinase-3 beta (GSK3B_MOUSE)	0.995879
1923	6	0.979857	NADH dehydrogenase [ubiquinone] iron-sulfur protein 6, mitochondrial (NDUS6_MOUSE)	1.02147
1924	12	0.979972	Calnexin (CALX_MOUSE)	1.1223
1925	2	0.980583	Serine/threonine-protein phosphatase PP1-gamma catalytic subunit (PP1G_MOUSE)	0.996928
1926	3	0.980855	Protein diaphanous homolog 1 (DIAP1_MOUSE)	1.07564
1927	8	0.981986	Peptidyl-prolyl cis-trans isomerase D (PPID_MOUSE)	0.995538
1928	2	0.984288	Aquaporin-1 (AQP1_MOUSE)	0.967368
1929	1	0.985194	PCTP-like protein (PCTL_MOUSE)	1.09447
1930	25	0.985553	Sarcoplasmic/endoplasmic reticulum calcium ATPase 2 (AT2A2_MOUSE)	0.996734
1931	7	0.986096	Reticulon-2 (RTN2_MOUSE)	1.006
1932	3	0.987599	Ras-related protein Rab-5B (RAB5B_MOUSE)	1.03227
1933	2	0.988306	Vacuolar protein sorting-associated protein 37C (VP37C_MOUSE)	1.00775
1934	5	0.988325	Cartilage oligomeric matrix protein (COMP_MOUSE)	0.664262
1935	2	0.989057	Phosphotriesterase-related protein (PTER_MOUSE)	0.985718
1936	1	0.990217	Solute carrier family 2, facilitated glucose transporter member 4 (GTR4_MOUSE)	1.00748
1937	2	0.992005	Protein transport protein Sec61 subunit beta (SC61B_MOUSE)	0.998255
1938	23	0.993824	L-lactate dehydrogenase B chain (LDHB_MOUSE)	0.990251
1939	31	0.994146	Talin-1 (TLN1_MOUSE)	1.00859
1940	4	0.99433	Mitochondrial fission factor (MFF_MOUSE)	0.990805
1941	6	0.995146	Lamin-B2 (LMNB2_MOUSE)	1.00328
1942	2	0.996638	Tight junction protein ZO-1 (ZO1_MOUSE)	0.987222
1943	1	0.998384	Acetolactate synthase-like protein (ILVBL_MOUSE)	1.00145
1944	3	0.999186	Dual specificity mitogen-activated protein kinase kinase 3 (MP2K3_MOUSE)	0.989391
1945	7	0.999524	Adenosine kinase (ADK_MOUSE)	0.994028
1946	2	0.999666	Signal recognition particle 54 kDa protein (SRP54_MOUSE)	1.00181

## Sheet: Two or more unique peptides
Normalized abundance
	Unique peptides	Anova (p)	Description	Gfpt1(tm1d/tm1d)/Control	Function
1	4	0.0227558	Galectin-3 (LEG3_MOUSE)	27.4031	Galactose-specific lectin which binds IgE. May mediate with the alpha-3, beta-1 integrin the stimulation by CSPG4 of endothelial cells migration. Involved in acute inflammatory responses including neutrophil activation and adhesion, chemoattraction of monocytes macrophages, opsonization of apoptotic neutrophils, and activation of mast cells.
2	3	0.00652143	UDP-N-acetylglucosamine--peptide N-acetylglucosaminyltransferase 110 kDa subunit (OGT1_MOUSE)	3.8773	Catalyzes the transfer of a single N-acetylglucosamine from UDP-GlcNAc to a serine or threonine residue in cytoplasmic and nuclear proteins resulting in their modification with a beta-linked N-acetylglucosamine (O-GlcNAc). Glycosylates a large and diverse number of proteins including histone H2B, AKT1, EZH2, PFKL, KMT2E/MLL5, MAPT/TAU and HCFC1. Can regulate their cellular processes via cross-tal…
3	4	0.0181668	Plastin-2 (PLSL_MOUSE)	3.10934	Actin-binding protein. Plays a role in the activation of T-cells in response to costimulation through TCR/CD3 and CD2 or CD28. Modulates the cell surface expression of IL2RA/CD25 and CD69
4	2	0.00726162	Actin-related protein 2/3 complex subunit 1B (ARC1B_MOUSE)	2.79408	Functions as component of the Arp2/3 complex which is involved in regulation of actin polymerization and together with an activating nucleation-promoting factor (NPF) mediates the formation of branched actin networks.
5	2	0.021711	Vitronectin (VTNC_MOUSE)	2.5228	cell adhesion and spreading factor found in serum and tissues. Vitronectin interact with glycosaminoglycans and proteoglycans. Is recognized by certain members of the integrin family and serves as a cell-to-substrate adhesion molecule. Inhibitor of the membrane-damaging effect of the terminal cytolytic complement pathway.
6	14	0.0516702	Perilipin-1 (PLIN1_MOUSE)	2.43178	Modulator of adipocyte lipid metabolism. Coats lipid storage droplets to protect them from breakdown by hormone-sensitive lipase (HSL). Its absence may result in leanness (By similarity). Plays a role in unilocular lipid droplet formation by activating CIDEC.
7	8	0.0256704	Membrane primary amine oxidase (AOC3_MOUSE)	1.93747	Has a monoamine oxidase activity. May play a role in adipogenesis.
8	5	0.0340108	Histone H1.5 (H15_MOUSE)	1.98527	Histone H1 protein binds to linker DNA between nucleosomes forming the macromolecular structure known as the chromatin fiber.
9	2	0.0108287	BTB/POZ domain-containing protein KCTD12 (KCD12_MOUSE)	2.33959	Auxiliary subunit of GABA-B receptors that determine the pharmacology and kinetics of the receptor response. Increases agonist potency and markedly alter the G-protein signaling of the receptors by accelerating onset and promoting desensitization.
10	5	0.0466073	Rho GDP-dissociation inhibitor 2 (GDIR2_MOUSE)	3.06951	Regulates the GDP/GTP exchange reaction of the Rho proteins by inhibiting the dissociation of GDP from them, and the subsequent binding of GTP to them. Regulates reorganization of the actin cytoskeleton mediated by Rho family members.
11	2	0.0340971	Sec1 family domain-containing protein 1 (SCFD1_MOUSE)	2.27771	Plays a role in SNARE-pin assembly and Golgi-to-ER retrograde transport via its interaction with COG4. Involved in vesicular transport between the endoplasmic reticulum and the Golgi (By similarity). {ECO:0000250}.
12	13	0.00738777	Annexin A1 (ANXA1_MOUSE)	2.22273	Plays a role in glucocorticoid-mediated down-regulation of the early phase of the inflammatory response Promotes rearrangement of the actin cytoskeleton, cell polarization and cell migration. Negatively regulates hormone exocytosis via activation of the formyl peptide receptors and reorganization of the actin cytoskeleton. Has high affinity for Ca(2+) and can bind up to eight Ca(2+) ions.
13	2	0.00472795	Protein farnesyltransferase/geranylgeranyltransferase type-1 subunit alpha (FNTA_MOUSE)	2.21073	Essential subunit of both the farnesyltransferase and the geranylgeranyltransferase complex.
14	4	0.0419102	Macrophage-capping protein (CAPG_MOUSE)	2.19083	Calcium-sensitive protein which reversibly blocks the barbed ends of actin filaments but does not sever preformed actin filaments. May play an important role in macrophage function.
15	4	0.0175323	Glypican-1 (GPC1_MOUSE)	2.11361	Required for proper skeletal muscle differentiation by sequestering FGF2 in lipid rafts preventing its binding to receptors (FGFRs) and inhibiting the FGF-mediated signaling. Binds Cu(2+) or Zn(2+) ions.
16	3	0.0498195	Cysteine-rich protein 1 (CRIP1_MOUSE)	2.0927	Seems to have a role in zinc absorption and may function as an intracellular zinc transport protein.
17	2	0.00710621	Ras GTPase-activating-like protein IQGAP1 (IQGA1_MOUSE)	2.08691	Binds to activated CDC42 but does not stimulate its GTPase activity. It associates with calmodulin. Could serve as an assembly scaffold for the organization of a multimolecular complex that would interface incoming signals to the reorganization of the actin cytoskeleton at the plasma membrane. May promote neurite outgrowth.
18	3	0.00523327	Vesicular integral-membrane protein VIP36 (LMAN2_MOUSE)	2.05622	Plays a role as an intracellular lectin in the early secretory pathway. Interacts with N-acetyl-D-galactosamine and high-mannose type glycans and may also bind to O-linked glycans. Involved in the transport and sorting of glycoproteins carrying high mannose-type glycans
19	3	0.0402302	Complement C4-B (CO4B_MOUSE)	1.98232	Non-enzymatic component of C3 and C5 convertases and thus essential for the propagation of the classical complement pathway.
20	2	0.0450157	Tubulin-specific chaperone A (TBCA_MOUSE)	1.97184	Tubulin-folding protein; involved in the early step of the tubulin folding pathway.
21	3	0.00917689	Aminopeptidase N (AMPN_MOUSE)	2.09928	Broad specificity aminopeptidase. Plays a role in the final digestion of peptides generated from hydrolysis of proteins by gastric and pancreatic proteases. May be involved in the metabolism of regulatory peptides of diverse cell types, responsible for the processing of peptide hormones, such as angiotensin III and IV, neuropeptides, and chemokines. May have a role in angiogenesis.
22	2	0.0517481	SH3 domain-binding glutamic acid-rich-like protein 3 (SH3L3_MOUSE)	1.90704	Could act as a modulator of glutaredoxin biological activity.
23	2	0.0181774	Syntaxin-7 (STX7_MOUSE)	1.82236	May be involved in protein trafficking from the plasma membrane to the early endosome (EE) as well as in homotypic fusion of endocytic organelles. Mediates the endocytic trafficking from early endosomes to late endosomes and lysosomes
24	4	0.0469664	Coatomer subunit gamma-1 (COPG1_MOUSE)	1.79985	reversibly associates with Golgi non-clathrin-coated vesicles, which further mediate biosynthetic protein transport from the ER, via the Golgi up to the trans Golgi network.
25	2	0.0417931	Ras-related protein Rab-7a (RAB7A_MOUSE)	1.79821	Key regulator in endo-lysosomal trafficking. Governs early-to-late endosomal maturation, microtubule minus-end as well as plus-end directed endosomal migration and positioning, and endosome-lysosome transport through different protein-protein interaction cascades.
26	2	0.0273585	Myristoylated alanine-rich C-kinase substrate (MARCS_MOUSE)	1.78136	MARCKS is the most prominent cellular substrate for protein kinase C. This protein binds calmodulin, actin, and synapsin. MARCKS is a filamentous (F) actin cross-linking protein.
27	3	0.0464269	Transcription intermediary factor 1-beta (TIF1B_MOUSE)	1.76604	Nuclear corepressor for KRAB domain-containing zinc finger proteins (KRAB-ZFPs). Mediates gene silencing by recruiting CHD3, Has E3 SUMO-protein ligase activity toward itself via its PHD-type zinc finger. Specifically sumoylates IRF7, thereby inhibiting its transactivation activity. Ubiquitinates p53/TP53 leading to its proteosomal degradation.
28	5	0.00464293	Coatomer subunit beta' (COPB2_MOUSE)	1.75446	The coatomer is a cytosolic protein complex that binds to dilysine motifs and reversibly associates with Golgi non-clathrin-coated vesicles, which further mediate biosynthetic protein transport from the ER, via the Golgi up to the trans Golgi network.
29	22	0.0223164	Protein disulfide-isomerase A3 (PDIA3_MOUSE)	1.75234	Catalyses the rearrangement of S-S bonds.
30	3	0.042001	Eukaryotic translation initiation factor 6 (IF6_MOUSE)	1.74221
31	2	0.0312928	Amine oxidase [flavin-containing] A (AOFA_MOUSE)	1.74199
32	5	0.0205513	Staphylococcal nuclease domain-containing protein 1 (SND1_MOUSE)	1.74023
33	6	0.0265552	Transgelin-2 (TAGL2_MOUSE)	1.73916
34	3	0.0512368	Coatomer subunit delta (COPD_MOUSE)	1.72636
35	4	0.0331281	Chloride intracellular channel protein 1 (CLIC1_MOUSE)	1.72394
36	3	0.0311081	Sequestosome-1 (SQSTM_MOUSE)	1.70047
37	7	0.0317316	Adenylyl cyclase-associated protein 1 (CAP1_MOUSE)	1.68493
38	5	0.0426953	Protein disulfide-isomerase A6 (PDIA6_MOUSE)	1.67755
39	2	0.00907906	Tubulin beta-6 chain (TBB6_MOUSE)	1.6618
40	2	0.020497	Sorting nexin-2 (SNX2_MOUSE)	1.64546
41	2	0.0226218	Extracellular superoxide dismutase [Cu-Zn] (SODE_MOUSE)	1.64331
42	3	0.0328889	40S ribosomal protein S6 (RS6_MOUSE)	1.63378
43	12	0.0301605	Cathepsin D (CATD_MOUSE)	1.63069
44	4	0.0363216	Nucleobindin-1 (NUCB1_MOUSE)	1.63037
45	4	0.0095339	Integrin-linked protein kinase (ILK_MOUSE)	1.60358
46	3	0.0212135	Adiponectin (ADIPO_MOUSE)	1.59401
47	2	0.0250356	V-type proton ATPase subunit B, brain isoform (VATB2_MOUSE)	1.59056
48	2	0.0336772	Actin, cytoplasmic 1 (ACTB_MOUSE)	1.58659
49	16	0.0472302	Calreticulin (CALR_MOUSE)	1.58133
50	2	0.00130025	Dehydrogenase/reductase SDR family member 7 (DHRS7_MOUSE)	1.57426
51	2	0.0354212	NADPH--cytochrome P450 reductase (NCPR_MOUSE)	1.57017
52	3	0.0109136	Serine/arginine-rich splicing factor 2 (SRSF2_MOUSE)	1.56262
53	13	0.00847041	Serpin B6 (SPB6_MOUSE)	1.54345
54	5	0.0131321	Sialidase-2 (NEUR2_MOUSE)	1.53429
55	2	0.0199621	Actin-related protein 2/3 complex subunit 4 (ARPC4_MOUSE)	1.51984
56	5	0.0507226	Peptidyl-prolyl cis-trans isomerase B (PPIB_MOUSE)	1.51226
57	3	0.0169957	Ras-related protein Rab-5C (RAB5C_MOUSE)	1.51028
58	3	0.0348011	Protein S100-A10 (S10AA_MOUSE)	1.50924
59	3	0.002824	Protein transport protein Sec23A (SC23A_MOUSE)	1.50892
60	2	0.0265784	Sorcin (SORCN_MOUSE)	1.50628
61	2	0.0494573	Surfeit locus protein 4 (SURF4_MOUSE)	1.50614
62	5	0.0478675	Myosin-10 (MYH10_MOUSE)	1.50287
63	3	0.0360802	Protein kinase C delta-binding protein (PRDBP_MOUSE)	1.46896
64	11	0.0394812	Ceruloplasmin (CERU_MOUSE)	1.46868
65	4	0.00595003	60S ribosomal protein L18a (RL18A_MOUSE)	1.46199
66	3	0.0257647	Guanine nucleotide-binding protein G(i) subunit alpha-2 (GNAI2_MOUSE)	1.4555
67	2	0.0384698	40S ribosomal protein S26 (RS26_MOUSE)	1.45066
68	2	0.0355934	Prostaglandin E synthase 3 (TEBP_MOUSE)	1.44958
69	8	0.0253717	General vesicular transport factor p115 (USO1_MOUSE)	1.44051
70	12	0.0487738	Peptidyl-prolyl cis-trans isomerase A (PPIA_MOUSE)	1.43809
71	7	0.0186151	Actin-related protein 3 (ARP3_MOUSE)	1.43348
72	2	0.0396529	NHP2-like protein 1 (NH2L1_MOUSE)	1.43146
73	3	0.00308362	Beta-sarcoglycan (SGCB_MOUSE)	1.43098
74	2	0.0139337	DAZ-associated protein 1 (DAZP1_MOUSE)	1.42021
75	6	0.00156119	Asporin (ASPN_MOUSE)	1.4185
76	2	0.0227645	NHL repeat-containing protein 2 (NHLC2_MOUSE)	1.41328
77	3	0.0313226	5'-AMP-activated protein kinase catalytic subunit alpha-2 (AAPK2_MOUSE)	1.41121
78	2	0.0523736	Actin, cytoplasmic 2 (ACTG_MOUSE)	1.40358
79	2	0.0178713	Vacuolar protein sorting-associated protein 26A (VP26A_MOUSE)	1.39981
80	13	0.0433593	Histone H4 (H4_MOUSE)	1.39883
81	6	0.0305011	Heterogeneous nuclear ribonucleoprotein U (HNRPU_MOUSE)	1.39493
82	2	0.034865	Myosin light chain kinase, smooth muscle (MYLK_MOUSE)	1.39265
83	7	0.0213598	Annexin A3 (ANXA3_MOUSE)	1.3905
84	4	0.016005	Glutathione peroxidase 3 (GPX3_MOUSE)	1.37878
85	4	0.0314401	Cytoplasmic dynein 1 light intermediate chain 1 (DC1L1_MOUSE)	1.36792
86	2	0.0372526	Serum paraoxonase/lactonase 3 (PON3_MOUSE)	1.36533
87	3	0.0121005	Eukaryotic initiation factor 4A-I (IF4A1_MOUSE)	1.36416
88	8	0.0263869	Moesin (MOES_MOUSE)	1.35856
89	4	0.0314185	Sorting nexin-3 (SNX3_MOUSE)	1.35841
90	4	0.0160089	Proliferation-associated protein 2G4 (PA2G4_MOUSE)	1.34302
91	3	0.0505486	Protein ERGIC-53 (LMAN1_MOUSE)	1.33629
92	4	0.0430571	Lipoma-preferred partner homolog (LPP_MOUSE)	1.33328
93	10	0.0133	Lumican (LUM_MOUSE)	1.3331
94	3	0.0515608	Src substrate cortactin (SRC8_MOUSE)	1.33291
95	6	0.0502661	60S ribosomal protein L7a (RL7A_MOUSE)	1.33167
96	27	0.0470002	Clathrin heavy chain 1 (CLH1_MOUSE)	1.32927
97	11	0.0488914	3-ketoacyl-CoA thiolase A, peroxisomal (THIKA_MOUSE)	1.32698
98	9	0.0210675	Kelch-like protein 40 (KLH40_MOUSE)	1.31875
99	4	0.0155003	Nucleophosmin (NPM_MOUSE)	1.31873
100	19	0.0150326	EH domain-containing protein 2 (EHD2_MOUSE)	1.3099
101	3	0.0104443	Gamma-sarcoglycan (SGCG_MOUSE)	1.30852
102	5	0.0424453	Heterogeneous nuclear ribonucleoprotein M (HNRPM_MOUSE)	1.30769
103	3	0.0340835	Septin-7 (SEPT7_MOUSE)	1.30738
104	18	0.0239259	Gelsolin (GELS_MOUSE)	1.30737
105	5	0.0263052	Integrin alpha-7 (ITA7_MOUSE)	1.30734
106	4	0.00526064	Guanine nucleotide-binding protein G(I)/G(S)/G(T) subunit beta-2 (GBB2_MOUSE)	1.29681
107	6	0.0189772	Vacuolar protein sorting-associated protein 35 (VPS35_MOUSE)	1.28589
108	6	0.0324414	Ras-related protein Rap-1b (RAP1B_MOUSE)	1.28442
109	2	0.0191209	40S ribosomal protein S15a (RS15A_MOUSE)	1.28166
110	5	0.00189379	Threonine--tRNA ligase, cytoplasmic (SYTC_MOUSE)	1.27017
111	2	0.035987	40S ribosomal protein S8 (RS8_MOUSE)	1.26531
112	4	0.0327932	Growth factor receptor-bound protein 2 (GRB2_MOUSE)	1.2637
113	5	0.0104498	Twinfilin-2 (TWF2_MOUSE)	1.26073
114	4	0.0292109	TAR DNA-binding protein 43 (TADBP_MOUSE)	1.26072
115	3	0.0374004	AP-2 complex subunit beta (AP2B1_MOUSE)	1.25972
116	12	0.031606	Talin-2 (TLN2_MOUSE)	1.2436
117	5	0.00659726	14-3-3 protein eta (1433F_MOUSE)	1.24042
118	3	0.00443671	Ferrochelatase, mitochondrial (HEMH_MOUSE)	1.2377
119	5	0.023672	Rho GDP-dissociation inhibitor 1 (GDIR1_MOUSE)	1.2373
120	12	0.0285273	Guanine nucleotide-binding protein subunit beta-2-like 1 (GBLP_MOUSE)	1.237
121	2	0.0462474	Cell division control protein 42 homolog (CDC42_MOUSE)	1.23661
122	31	0.0175921	Prelamin-A/C (LMNA_MOUSE)	1.23177
123	3	0.0247781	Matrin-3 (MATR3_MOUSE)	1.23167
124	10	0.00546989	Ras-related protein Rab-11B (RB11B_MOUSE)	1.23138
125	7	0.0388745	Serum deprivation-response protein (SDPR_MOUSE)	1.22208
126	8	0.0313674	60S ribosomal protein L7 (RL7_MOUSE)	1.21599
127	5	0.0469968	Eukaryotic translation initiation factor 3 subunit G (EIF3G_MOUSE)	1.21449
128	5	0.0314219	Ras-related C3 botulinum toxin substrate 1 (RAC1_MOUSE)	1.20858
129	16	0.0425184	Pre-B-cell leukemia transcription factor-interacting protein 1 (PBIP1_MOUSE)	1.20721
130	4	0.0309562	EH domain-containing protein 1 (EHD1_MOUSE)	1.20715
131	10	0.011917	Arginine--tRNA ligase, cytoplasmic (SYRC_MOUSE)	1.20116
132	4	0.042185	Vesicle-fusing ATPase (NSF_MOUSE)	1.20017
133	2	0.0404629	Transcriptional activator protein Pur-beta (PURB_MOUSE)	1.19614
134	6	0.0219037	Sorbin and SH3 domain-containing protein 1 (SRBS1_MOUSE)	1.19557
135	2	0.0454579	Oligoribonuclease, mitochondrial (ORN_MOUSE)	1.18627
136	16	0.0392666	Polymerase I and transcript release factor (PTRF_MOUSE)	1.1834
137	4	0.0370091	Poly(rC)-binding protein 1 (PCBP1_MOUSE)	1.1757
138	2	0.0495772	Eukaryotic translation initiation factor 3 subunit E (EIF3E_MOUSE)	1.17064
139	6	0.031068	Delta-sarcoglycan (SGCD_MOUSE)	1.16147
140	14	0.0155883	Protein phosphatase 1 regulatory subunit 12B (MYPT2_MOUSE)	1.14804
141	9	0.0294747	Citrate lyase subunit beta-like protein, mitochondrial (CLYBL_MOUSE)	1.14406
142	8	0.0323808	Vesicle-associated membrane protein-associated protein B (VAPB_MOUSE)	1.14017
143	5	0.0350572	Crk-like protein (CRKL_MOUSE)	1.11715
144	13	0.0342529	Peptidyl-prolyl cis-trans isomerase FKBP3 (FKBP3_MOUSE)	1.0916
145	13	0.0288609	Sodium/potassium-transporting ATPase subunit alpha-1 (AT1A1_MOUSE)	0.918713
146	22	0.0407019	Acetyl-CoA acetyltransferase, mitochondrial (THIL_MOUSE)	0.898035
147	9	0.0224418	Sorting and assembly machinery component 50 homolog (SAM50_MOUSE)	0.871693
148	3	0.0431431	Monocarboxylate transporter 1 (MOT1_MOUSE)	0.868095
149	7	0.0434172	Acyl carrier protein, mitochondrial (ACPM_MOUSE)	0.863781
150	2	0.0496463	Perilipin-5 (PLIN5_MOUSE)	0.753538
151	12	0.0525173	Rab GDP dissociation inhibitor beta (GDIB_MOUSE)	1.29645
152	3	0.0525263	40S ribosomal protein S9 (RS9_MOUSE)	1.44601
153	8	0.0526814	Serpin H1 (SERPH_MOUSE)	1.46782
154	2	0.0537318	Lymphocyte-specific protein 1 (LSP1_MOUSE)	9.90803
155	6	0.0540413	Myosin light chain 4 (MYL4_MOUSE)	3.31939
156	4	0.0540787	Dolichyl-diphosphooligosaccharide--protein glycosyltransferase subunit 2 (RPN2_MOUSE)	1.31863
157	34	0.0541938	NAD(P) transhydrogenase, mitochondrial (NNTM_MOUSE)	0.333136
158	7	0.0548828	26S proteasome non-ATPase regulatory subunit 13 (PSD13_MOUSE)	1.24536
159	7	0.0552004	DnaJ homolog subfamily A member 4 (DNJA4_MOUSE)	0.872309
160	2	0.0552115	Ras-related protein R-Ras (RRAS_MOUSE)	1.26887
161	2	0.0555678	Collagen alpha-1(XVII) chain (COHA1_MOUSE)	1.39721
162	7	0.0555874	Aminoacyl tRNA synthase complex-interacting multifunctional protein 2 (AIMP2_MOUSE)	1.1514
163	2	0.0565615	Dipeptidyl peptidase 1 (CATC_MOUSE)	2.31148
164	2	0.0566313	Syntaxin-4 (STX4_MOUSE)	1.23049
165	8	0.056657	14-3-3 protein beta/alpha (1433B_MOUSE)	1.35695
166	5	0.0571731	NADH-cytochrome b5 reductase 3 (NB5R3_MOUSE)	1.18968
167	6	0.0573238	Tropomyosin alpha-4 chain (TPM4_MOUSE)	1.42882
168	2	0.0574478	Nicotinate phosphoribosyltransferase (PNCB_MOUSE)	1.3146
169	7	0.0582275	Isobutyryl-CoA dehydrogenase, mitochondrial (ACAD8_MOUSE)	1.21082
170	4	0.0584111	Eukaryotic translation initiation factor 3 subunit F (EIF3F_MOUSE)	1.19567
171	3	0.0586558	V-type proton ATPase catalytic subunit A (VATA_MOUSE)	1.41647
172	4	0.058768	Mesencephalic astrocyte-derived neurotrophic factor (MANF_MOUSE)	2.03754
173	5	0.0590204	Glucosidase 2 subunit beta (GLU2B_MOUSE)	1.47513
174	2	0.0591437	AP-1 complex subunit beta-1 (AP1B1_MOUSE)	1.5279
175	2	0.0593133	Serine/threonine-protein kinase PAK 2 (PAK2_MOUSE)	1.34455
176	3	0.0598454	N(G),N(G)-dimethylarginine dimethylaminohydrolase 2 (DDAH2_MOUSE)	1.40671
177	3	0.0598458	Protein CutA (CUTA_MOUSE)	0.78129
178	7	0.0607271	Glutathione peroxidase 1 (GPX1_MOUSE)	1.69841
179	3	0.0610564	Eukaryotic translation initiation factor 3 subunit A (EIF3A_MOUSE)	1.24523
180	12	0.0612406	S-formylglutathione hydrolase (ESTD_MOUSE)	1.24917
181	6	0.0633517	Complement factor H (CFAH_MOUSE)	1.89216
182	10	0.0642861	PDZ and LIM domain protein 3 (PDLI3_MOUSE)	1.27573
183	5	0.0644863	Septin-2 (SEPT2_MOUSE)	1.70636
184	3	0.0646574	Glycerophosphocholine phosphodiesterase GPCPD1 (GPCP1_MOUSE)	0.696431
185	7	0.0648189	Ras-related protein Rab-18 (RAB18_MOUSE)	1.17527
186	8	0.0650898	26S proteasome non-ATPase regulatory subunit 6 (PSMD6_MOUSE)	1.12145
187	5	0.0652842	Cathepsin B (CATB_MOUSE)	1.28882
188	3	0.0653875	Ubiquilin-1 (UBQL1_MOUSE)	1.36578
189	10	0.065677	Protein disulfide-isomerase A4 (PDIA4_MOUSE)	1.88324
190	2	0.0657185	RuvB-like 1 (RUVB1_MOUSE)	1.38049
191	2	0.0657944	Brain acid soluble protein 1 (BASP1_MOUSE)	1.71762
192	11	0.0664103	Plasminogen (PLMN_MOUSE)	1.57842
193	3	0.0667643	Eukaryotic translation initiation factor 3 subunit I (EIF3I_MOUSE)	1.33277
194	30	0.067209	Myoglobin (MYG_MOUSE)	0.689326
195	5	0.0673488	Heterogeneous nuclear ribonucleoprotein L (HNRPL_MOUSE)	1.27415
196	6	0.0677055	40S ribosomal protein S2 (RS2_MOUSE)	1.25415
197	6	0.0689313	Oxysterol-binding protein 1 (OSBP1_MOUSE)	1.26531
198	10	0.0691655	Mimecan (MIME_MOUSE)	1.38472
199	2	0.0697283	Glutaminase kidney isoform, mitochondrial (GLSK_MOUSE)	1.25937
200	9	0.0702203	Antithrombin-III (ANT3_MOUSE)	1.4201
201	8	0.0702902	Calpain-3 (CAN3_MOUSE)	1.14866
202	3	0.0711108	Clusterin (CLUS_MOUSE)	1.6557
203	10	0.0713846	ATP synthase subunit gamma, mitochondrial (ATPG_MOUSE)	0.784918
204	9	0.0714508	26S protease regulatory subunit 6B (PRS6B_MOUSE)	1.19003
205	5	0.071492	Ubiquitin-conjugating enzyme E2 N (UBE2N_MOUSE)	1.16659
206	28	0.0715821	Vimentin (VIME_MOUSE)	1.64296
207	8	0.0718079	40S ribosomal protein S4, X isoform (RS4X_MOUSE)	1.36269
208	18	0.0719208	Cytochrome c oxidase subunit 5A, mitochondrial (COX5A_MOUSE)	0.837037
209	2	0.0725621	Uncharacterized protein C11orf89 homolog (CK089_MOUSE)	0.811064
210	2	0.0728805	60S ribosomal protein L21 (RL21_MOUSE)	1.36526
211	5	0.0729497	Eukaryotic translation initiation factor 3 subunit B (EIF3B_MOUSE)	1.17676
212	4	0.0731091	Synaptophysin-like protein 1 (SYPL1_MOUSE)	1.51944
213	26	0.0737491	Laminin subunit alpha-2 (LAMA2_MOUSE)	0.891803
214	5	0.0746707	Alpha-soluble NSF attachment protein (SNAA_MOUSE)	1.37143
215	45	0.0751721	Myomesin-3 (MYOM3_MOUSE)	1.29692
216	5	0.0752104	Dynamin-2 (DYN2_MOUSE)	1.13397
217	6	0.0754203	Thrombospondin-4 (TSP4_MOUSE)	2.07318
218	7	0.0759432	Vigilin (VIGLN_MOUSE)	1.34055
219	10	0.0765609	Unconventional myosin-Ic (MYO1C_MOUSE)	1.23587
220	5	0.0767484	Transforming growth factor-beta-induced protein ig-h3 (BGH3_MOUSE)	1.4659
221	9	0.0767505	Muscle-related coiled-coil protein (MURC_MOUSE)	1.34422
222	3	0.0769441	Cysteine-rich protein 2 (CRIP2_MOUSE)	1.22682
223	6	0.0773008	Fibrinogen gamma chain (FIBG_MOUSE)	1.22267
224	11	0.0776064	Elongation factor 1-alpha 1 (EF1A1_MOUSE)	1.55209
225	5	0.0778661	ATPase Asna1 (ASNA_MOUSE)	1.35545
226	5	0.0778914	60S ribosomal protein L13 (RL13_MOUSE)	1.3741
227	3	0.0782614	26S proteasome non-ATPase regulatory subunit 5 (PSMD5_MOUSE)	1.42283
228	4	0.0788446	Synaptic vesicle membrane protein VAT-1 homolog (VAT1_MOUSE)	1.84327
229	4	0.0788846	Proteasome subunit alpha type-3 (PSA3_MOUSE)	1.16328
230	9	0.0794832	Proteasome subunit alpha type-6 (PSA6_MOUSE)	1.17675
231	3	0.0798974	60S acidic ribosomal protein P1 (RLA1_MOUSE)	1.1847
232	3	0.0813949	Protein LYRIC (LYRIC_MOUSE)	1.3587
233	2	0.082211	CD81 antigen (CD81_MOUSE)	1.35139
234	2	0.082347	S-adenosylmethionine synthase isoform type-2 (METK2_MOUSE)	1.23556
235	26	0.082944	Adenylate kinase isoenzyme 1 (KAD1_MOUSE)	0.850732
236	2	0.0843736	Nexilin (NEXN_MOUSE)	1.18309
237	7	0.0844085	Collagen alpha-1(XV) chain (COFA1_MOUSE)	0.844833
238	6	0.0853853	Tryptophan--tRNA ligase, cytoplasmic (SYWC_MOUSE)	1.12957
239	9	0.0864464	Importin-5 (IPO5_MOUSE)	1.25959
240	7	0.0868881	EH domain-containing protein 4 (EHD4_MOUSE)	1.39382
241	5	0.0872873	Complement factor B (CFAB_MOUSE)	1.94885
242	6	0.0874772	Alpha-2-antiplasmin (A2AP_MOUSE)	1.42429
243	4	0.0876405	Cytochrome b5 (CYB5_MOUSE)	1.25993
244	21	0.0885259	Transketolase (TKT_MOUSE)	1.65107
245	2	0.0899782	Mannose-binding protein C (MBL2_MOUSE)	2.85438
246	6	0.090724	Proteasome subunit alpha type-1 (PSA1_MOUSE)	1.16146
247	2	0.0908905	4-trimethylaminobutyraldehyde dehydrogenase (AL9A1_MOUSE)	2.02916
248	4	0.0909082	Eukaryotic initiation factor 4A-II (IF4A2_MOUSE)	1.15438
249	3	0.0911412	Cytochrome c-type heme lyase (CCHL_MOUSE)	1.26445
250	9	0.0913558	Alpha-actinin-1 (ACTN1_MOUSE)	0.877129
251	43	0.0915246	Beta-enolase (ENOB_MOUSE)	0.811309
252	3	0.0915962	Extended synaptotagmin-1 (ESYT1_MOUSE)	1.83713
253	4	0.0921443	Kelch-like protein 31 (KLH31_MOUSE)	1.29838
254	7	0.0922823	Rab GDP dissociation inhibitor alpha (GDIA_MOUSE)	1.2188
255	8	0.092325	Striatin-3 (STRN3_MOUSE)	1.16645
256	2	0.0923517	Transcription factor BTF3 (BTF3_MOUSE)	1.18119
257	9	0.0927446	60S acidic ribosomal protein P0 (RLA0_MOUSE)	1.19571
258	2	0.093681	Ig kappa chain V-II region 26-10 (KV2A7_MOUSE)	1.33191
259	4	0.0942858	60S ribosomal protein L5 (RL5_MOUSE)	1.19771
260	5	0.0948218	Nuclease-sensitive element-binding protein 1 (YBOX1_MOUSE)	1.19188
261	2	0.0949642	Protein arginine N-methyltransferase 1 (ANM1_MOUSE)	1.69677
262	4	0.0950667	Coronin-1A (COR1A_MOUSE)	2.51917
263	7	0.0962971	Torsin-1A-interacting protein 1 (TOIP1_MOUSE)	1.22972
264	3	0.0963078	Histone H1.1 (H11_MOUSE)	3.36597
265	7	0.0976376	60S ribosomal protein L4 (RL4_MOUSE)	1.22753
266	2	0.0980101	40S ribosomal protein S27 (RS27_MOUSE)	1.17341
267	27	0.098999	UTP--glucose-1-phosphate uridylyltransferase (UGPA_MOUSE)	0.90589
268	12	0.0996003	26S proteasome non-ATPase regulatory subunit 2 (PSMD2_MOUSE)	1.14559
269	4	0.100178	Syncoilin (SYNCI_MOUSE)	1.21676
270	17	0.100477	Hemopexin (HEMO_MOUSE)	1.43448
271	4	0.100761	40S ribosomal protein S17 (RS17_MOUSE)	1.25925
272	39	0.100919	Complement C3 (CO3_MOUSE)	1.29838
273	2	0.101594	Small nuclear ribonucleoprotein Sm D2 (SMD2_MOUSE)	1.40172
274	3	0.102038	Synaptojanin-2-binding protein (SYJ2B_MOUSE)	0.825159
275	8	0.102345	Hypoxia up-regulated protein 1 (HYOU1_MOUSE)	1.61074
276	10	0.102823	Heterogeneous nuclear ribonucleoproteins A2/B1 (ROA2_MOUSE)	1.23864
277	13	0.103296	Kininogen-1 (KNG1_MOUSE)	1.45503
278	3	0.10407	Pre-mRNA-processing factor 19 (PRP19_MOUSE)	1.29027
279	3	0.104135	Malignant T-cell-amplified sequence 1 (MCTS1_MOUSE)	1.20299
280	4	0.107009	Proteasome subunit beta type-3 (PSB3_MOUSE)	1.17924
281	4	0.107082	Eukaryotic translation initiation factor 3 subunit C (EIF3C_MOUSE)	1.2247
282	6	0.108244	60S ribosomal protein L8 (RL8_MOUSE)	1.31363
283	3	0.108646	Tumor protein D54 (TPD54_MOUSE)	1.30962
284	10	0.108864	Dolichyl-diphosphooligosaccharide--protein glycosyltransferase subunit 1 (RPN1_MOUSE)	1.16887
285	5	0.109434	Chloride intracellular channel protein 4 (CLIC4_MOUSE)	1.38471
286	8	0.111304	Transaldolase (TALDO_MOUSE)	1.4191
287	13	0.113213	Neurofilament light polypeptide (NFL_MOUSE)	0.679793
288	4	0.113569	UPF0598 protein C8orf82 homolog (CH082_MOUSE)	0.785797
289	7	0.113667	Maleylacetoacetate isomerase (MAAI_MOUSE)	1.38773
290	2	0.113987	Translocon-associated protein subunit alpha (SSRA_MOUSE)	1.26509
291	2	0.11407	Transmembrane emp24 domain-containing protein 5 (TMED5_MOUSE)	1.20791
292	2	0.114935	Protein S100-A4 (S10A4_MOUSE)	4.75734
293	5	0.115285	60S ribosomal protein L18 (RL18_MOUSE)	1.60183
294	3	0.116196	Hsp90 co-chaperone Cdc37 (CDC37_MOUSE)	1.20267
295	4	0.116791	Ras-related protein Rab-14 (RAB14_MOUSE)	1.21099
296	4	0.117044	Protein Hook homolog 3 (HOOK3_MOUSE)	1.23729
297	5	0.117095	Eukaryotic translation initiation factor 2 subunit 1 (IF2A_MOUSE)	1.12049
298	4	0.117708	Fetuin-B (FETUB_MOUSE)	1.62021
299	19	0.117999	Vitamin D-binding protein (VTDB_MOUSE)	1.47051
300	2	0.11808	Ras-related protein Rab-1A (RAB1A_MOUSE)	1.36929
301	5	0.11835	Proteasome subunit alpha type-7 (PSA7_MOUSE)	1.08792
302	3	0.118444	Proteasome subunit beta type-7 (PSB7_MOUSE)	1.17825
303	7	0.119155	Cytoplasmic dynein 1 intermediate chain 2 (DC1I2_MOUSE)	1.21963
304	2	0.119322	COP9 signalosome complex subunit 8 (CSN8_MOUSE)	1.14885
305	7	0.119393	Core histone macro-H2A.1 (H2AY_MOUSE)	1.31821
306	2	0.119522	Microsomal glutathione S-transferase 1 (MGST1_MOUSE)	1.98057
307	6	0.119798	Dynactin subunit 2 (DCTN2_MOUSE)	1.12826
308	2	0.119988	Muscleblind-like protein 1 (MBNL1_MOUSE)	1.18667
309	2	0.120673	Carbonyl reductase [NADPH] 2 (CBR2_MOUSE)	1.51729
310	27	0.121784	Myosin-9 (MYH9_MOUSE)	1.30045
311	42	0.123201	Troponin I, fast skeletal muscle (TNNI2_MOUSE)	0.855272
312	15	0.123291	Fatty acid-binding protein, adipocyte (FABP4_MOUSE)	1.52682
313	6	0.123972	Proteasome subunit beta type-1 (PSB1_MOUSE)	1.22873
314	4	0.124224	A-kinase anchor protein 1, mitochondrial (AKAP1_MOUSE)	0.861735
315	4	0.125455	Glucose-6-phosphate 1-dehydrogenase X (G6PD1_MOUSE)	2.14063
316	6	0.125609	Galectin-1 (LEG1_MOUSE)	1.46221
317	8	0.125835	T-complex protein 1 subunit epsilon (TCPE_MOUSE)	1.18112
318	4	0.12618	60S ribosomal protein L23a (RL23A_MOUSE)	1.25028
319	25	0.127035	Endoplasmin (ENPL_MOUSE)	1.49032
320	3	0.127457	Up-regulated during skeletal muscle growth protein 5 (USMG5_MOUSE)	0.878782
321	2	0.12763	Actin-related protein 2 (ARP2_MOUSE)	1.7116
322	3	0.127834	Band 4.1-like protein 2 (E41L2_MOUSE)	1.56723
323	6	0.128838	40S ribosomal protein S18 (RS18_MOUSE)	1.13529
324	80	0.129377	Fructose-bisphosphate aldolase A (ALDOA_MOUSE)	0.860905
325	13	0.129443	Laminin subunit beta-1 (LAMB1_MOUSE)	0.864996
326	2	0.12953	Small nuclear ribonucleoprotein Sm D3 (SMD3_MOUSE)	1.23259
327	6	0.129688	High mobility group protein B1 (HMGB1_MOUSE)	1.434
328	8	0.129868	Proteasome subunit alpha type-5 (PSA5_MOUSE)	1.22534
329	7	0.130543	Hepatoma-derived growth factor (HDGF_MOUSE)	1.15271
330	74	0.130967	Alpha-actinin-3 (ACTN3_MOUSE)	0.819374
331	3	0.131033	H-2 class I histocompatibility antigen, K-B alpha chain (HA1B_MOUSE)	2.19607
332	11	0.131949	Annexin A5 (ANXA5_MOUSE)	1.25483
333	8	0.131971	Cofilin-1 (COF1_MOUSE)	1.38908
334	2	0.132902	MOB-like protein phocein (PHOCN_MOUSE)	1.50144
335	4	0.133955	Alpha-centractin (ACTZ_MOUSE)	1.28704
336	9	0.134619	Proteasome subunit alpha type-2 (PSA2_MOUSE)	1.12352
337	2	0.134687	m7GpppX diphosphatase (DCPS_MOUSE)	1.27292
338	10	0.135142	Prolargin (PRELP_MOUSE)	1.40109
339	9	0.135215	Dysferlin (DYSF_MOUSE)	0.887011
340	6	0.135516	Eukaryotic translation initiation factor 2 subunit 3, X-linked (IF2G_MOUSE)	1.1421
341	9	0.135596	Alpha-sarcoglycan (SGCA_MOUSE)	1.33769
342	48	0.135817	ATP synthase subunit alpha, mitochondrial (ATPA_MOUSE)	0.862943
343	12	0.136083	Cofilin-2 (COF2_MOUSE)	1.11337
344	3	0.137031	CDGSH iron-sulfur domain-containing protein 2 (CISD2_MOUSE)	1.19051
345	5	0.13707	Dual specificity mitogen-activated protein kinase kinase 6 (MP2K6_MOUSE)	0.796143
346	4	0.137758	Ubiquinone biosynthesis protein COQ7 homolog (COQ7_MOUSE)	1.15235
347	2	0.137814	Protein phosphatase inhibitor 2 (IPP2_MOUSE)	1.11472
348	4	0.137896	UPF0317 protein C14orf159 homolog, mitochondrial (CN159_MOUSE)	0.705084
349	4	0.138386	Magnesium-dependent phosphatase 1 (MGDP1_MOUSE)	1.18554
350	14	0.140444	Alpha-actinin-4 (ACTN4_MOUSE)	1.12698
351	3	0.14094	Protein SEC13 homolog (SEC13_MOUSE)	1.61668
352	55	0.141896	Carbonic anhydrase 3 (CAH3_MOUSE)	0.700042
353	5	0.142777	Ig gamma-2A chain C region secreted form (GCAB_MOUSE)	1.46991
354	7	0.143229	Dehydrogenase/reductase SDR family member 4 (DHRS4_MOUSE)	0.864922
355	6	0.143881	O-acetyl-ADP-ribose deacetylase MACROD1 (MACD1_MOUSE)	0.925645
356	5	0.144067	E3 ubiquitin-protein ligase NEDD4 (NEDD4_MOUSE)	1.37528
357	2	0.144799	Metaxin-2 (MTX2_MOUSE)	0.789969
358	4	0.144836	Cytosolic 10-formyltetrahydrofolate dehydrogenase (AL1L1_MOUSE)	1.64482
359	3	0.145225	LIM and senescent cell antigen-like-containing domain protein 1 (LIMS1_MOUSE)	1.2581
360	14	0.146714	Carboxylesterase 1C (EST1C_MOUSE)	1.42596
361	2	0.147066	Nodal modulator 1 (NOMO1_MOUSE)	1.58861
362	4	0.147333	Alpha-1-antitrypsin 1-2 (A1AT2_MOUSE)	1.27792
363	15	0.148346	NADH dehydrogenase [ubiquinone] 1 alpha subcomplex subunit 9, mitochondrial (NDUA9_MOUSE)	0.82483
364	4	0.148882	Histone H1.4 (H14_MOUSE)	1.18364
365	2	0.1496	Small ubiquitin-related modifier 2 (SUMO2_MOUSE)	1.19434
366	2	0.149602	Transmembrane protein 126A (T126A_MOUSE)	0.937705
367	2	0.14983	Apolipoprotein C-III (APOC3_MOUSE)	1.44138
368	3	0.15155	Selenide, water dikinase 1 (SPS1_MOUSE)	1.29871
369	5	0.151898	Acyl-CoA dehydrogenase family member 10 (ACD10_MOUSE)	1.16398
370	5	0.15206	Proteasome activator complex subunit 1 (PSME1_MOUSE)	1.55475
371	3	0.152998	Dihydropyrimidinase-related protein 3 (DPYL3_MOUSE)	1.34508
372	18	0.153322	Neurofilament medium polypeptide (NFM_MOUSE)	0.62115
373	12	0.153822	Ig gamma-2B chain C region (IGG2B_MOUSE)	1.38543
374	4	0.154535	Phenylalanine--tRNA ligase alpha subunit (SYFA_MOUSE)	1.12179
375	5	0.154567	DNA damage-binding protein 1 (DDB1_MOUSE)	1.15301
376	2	0.155159	Stereocilin (STRC_MOUSE)	1.31
377	125	0.155528	Serum albumin (ALBU_MOUSE)	1.34669
378	2	0.156432	NAD-dependent protein deacylase sirtuin-5, mitochondrial (SIR5_MOUSE)	0.843586
379	2	0.156974	Calcium/calmodulin-dependent protein kinase type II subunit delta (KCC2D_MOUSE)	1.17677
380	4	0.157427	Annexin A4 (ANXA4_MOUSE)	1.26594
381	3	0.157625	40S ribosomal protein S25 (RS25_MOUSE)	1.16095
382	2	0.157978	60S ribosomal protein L11 (RL11_MOUSE)	1.19428
383	6	0.158105	Nucleosome assembly protein 1-like 4 (NP1L4_MOUSE)	1.16293
384	25	0.158603	Sodium/potassium-transporting ATPase subunit alpha-2 (AT1A2_MOUSE)	0.907448
385	2	0.158795	Flotillin-1 (FLOT1_MOUSE)	1.28673
386	3	0.159093	ER membrane protein complex subunit 2 (EMC2_MOUSE)	1.1227
387	2	0.159165	DnaJ homolog subfamily B member 5 (DNJB5_MOUSE)	1.3397
388	5	0.15971	Inter alpha-trypsin inhibitor, heavy chain 4 (ITIH4_MOUSE)	1.43898
389	3	0.160043	Interferon-induced guanylate-binding protein 2 (GBP2_MOUSE)	2.61775
390	4	0.16175	Ubiquitin-like protein ISG15 (ISG15_MOUSE)	2.02603
391	2	0.16236	39S ribosomal protein L12, mitochondrial (RM12_MOUSE)	1.36988
392	5	0.162454	Proteasome subunit alpha type-4 (PSA4_MOUSE)	1.15102
393	13	0.164188	Elongation factor 1-gamma (EF1G_MOUSE)	1.09506
394	4	0.16451	Indolethylamine N-methyltransferase (INMT_MOUSE)	1.33052
395	4	0.164993	Afamin (AFAM_MOUSE)	1.44656
396	7	0.165105	Heterogeneous nuclear ribonucleoprotein A3 (ROA3_MOUSE)	1.32961
397	3	0.165691	RNA-binding protein FUS (FUS_MOUSE)	1.31978
398	18	0.165908	Ribonuclease inhibitor (RINI_MOUSE)	1.20663
399	2	0.16593	6.8 kDa mitochondrial proteolipid (68MP_MOUSE)	0.878863
400	91	0.166036	Fatty acid synthase (FAS_MOUSE)	1.66578
401	7	0.169044	Aspartyl aminopeptidase (DNPEP_MOUSE)	1.12368
402	18	0.16922	Voltage-dependent L-type calcium channel subunit alpha-1S (CAC1S_MOUSE)	0.89609
403	8	0.169557	Glutathione S-transferase Mu 1 (GSTM1_MOUSE)	1.16999
404	2	0.169825	Unconventional myosin-XVIIIa (MY18A_MOUSE)	1.91363
405	3	0.170947	Proteasome subunit beta type-2 (PSB2_MOUSE)	1.24754
406	5	0.171	Protein kinase C and casein kinase substrate in neurons protein 2 (PACN2_MOUSE)	1.11489
407	17	0.171455	T-complex protein 1 subunit beta (TCPB_MOUSE)	1.30606
408	2	0.171528	Septin-8 (SEPT8_MOUSE)	1.5938
409	10	0.173531	D-beta-hydroxybutyrate dehydrogenase, mitochondrial (BDH_MOUSE)	0.791183
410	18	0.173924	Cytochrome c oxidase subunit 4 isoform 1, mitochondrial (COX41_MOUSE)	0.868448
411	6	0.174002	Aminoacyl tRNA synthase complex-interacting multifunctional protein 1 (AIMP1_MOUSE)	1.14651
412	2	0.175111	Metaxin-1 (MTX1_MOUSE)	1.23927
413	4	0.175356	Endophilin-B1 (SHLB1_MOUSE)	1.15543
414	3	0.175513	Eukaryotic peptide chain release factor subunit 1 (ERF1_MOUSE)	1.24927
415	5	0.175753	Transmembrane emp24 domain-containing protein 10 (TMEDA_MOUSE)	1.20368
416	2	0.176131	60S ribosomal protein L15 (RL15_MOUSE)	1.57897
417	38	0.177065	NADH-ubiquinone oxidoreductase 75 kDa subunit, mitochondrial (NDUS1_MOUSE)	0.886239
418	2	0.177389	Ubiquitin carboxyl-terminal hydrolase isozyme L1 (UCHL1_MOUSE)	1.36137
419	2	0.177925	Peptidase M20 domain-containing protein 2 (P20D2_MOUSE)	0.717508
420	8	0.177932	Carboxylesterase 1D (CES1D_MOUSE)	1.19824
421	4	0.17882	Asparagine--tRNA ligase, cytoplasmic (SYNC_MOUSE)	1.17843
422	9	0.178988	SH3 and cysteine-rich domain-containing protein 3 (STAC3_MOUSE)	0.89447
423	10	0.179003	14-3-3 protein zeta/delta (1433Z_MOUSE)	1.20195
424	17	0.179497	LIM and cysteine-rich domains protein 1 (LMCD1_MOUSE)	1.15633
425	19	0.181528	Cytochrome b-c1 complex subunit Rieske, mitochondrial (UCRI_MOUSE)	0.893034
426	8	0.183146	Purine nucleoside phosphorylase (PNPH_MOUSE)	1.49062
427	4	0.183698	NADH dehydrogenase [ubiquinone] 1 alpha subcomplex subunit 2 (NDUA2_MOUSE)	0.894755
428	4	0.18374	COP9 signalosome complex subunit 7a (CSN7A_MOUSE)	1.21804
429	4	0.18425	Acylphosphatase-1 (ACYP1_MOUSE)	0.877779
430	9	0.186642	Programmed cell death 6-interacting protein (PDC6I_MOUSE)	1.20237
431	4	0.18745	Hormone-sensitive lipase (LIPS_MOUSE)	2.10125
432	9	0.18805	ATP synthase subunit delta, mitochondrial (ATPD_MOUSE)	0.918596
433	3	0.18808	Thyroid hormone-inducible hepatic protein (THRSP_MOUSE)	1.93516
434	16	0.18826	Cytoplasmic aconitate hydratase (ACOC_MOUSE)	1.15433
435	5	0.18861	Trans-2-enoyl-CoA reductase, mitochondrial (MECR_MOUSE)	1.29313
436	16	0.188744	Catalase (CATA_MOUSE)	1.3568
437	3	0.189004	ATPase family AAA domain-containing protein 3 (ATAD3_MOUSE)	0.835267
438	2	0.189531	Monoglyceride lipase (MGLL_MOUSE)	1.99393
439	7	0.190814	NADH dehydrogenase [ubiquinone] 1 alpha subcomplex subunit 6 (NDUA6_MOUSE)	0.89709
440	14	0.191091	Tropomyosin alpha-3 chain (TPM3_MOUSE)	1.21878
441	6	0.191155	Fibrinogen beta chain (FIBB_MOUSE)	1.30959
442	6	0.192316	Alpha-1-antitrypsin 1-4 (A1AT4_MOUSE)	1.35211
443	9	0.1931	T-complex protein 1 subunit delta (TCPD_MOUSE)	1.16208
444	6	0.193339	Major vault protein (MVP_MOUSE)	1.22553
445	2	0.195544	Actin-binding LIM protein 1 (ABLM1_MOUSE)	1.33831
446	30	0.196459	Mitochondrial inner membrane protein (IMMT_MOUSE)	0.920559
447	3	0.196536	Acetyl-coenzyme A synthetase, cytoplasmic (ACSA_MOUSE)	1.26589
448	6	0.196539	6-phosphogluconate dehydrogenase, decarboxylating (6PGD_MOUSE)	1.33739
449	2	0.197284	Glycine cleavage system H protein, mitochondrial (GCSH_MOUSE)	1.1712
450	5	0.197286	Serine/arginine-rich splicing factor 1 (SRSF1_MOUSE)	1.65428
451	10	0.19818	Profilin-1 (PROF1_MOUSE)	1.39078
452	2	0.19927	Complement factor D (CFAD_MOUSE)	1.72245
453	9	0.202158	NADH dehydrogenase [ubiquinone] 1 beta subcomplex subunit 11, mitochondrial (NDUBB_MOUSE)	0.910068
454	12	0.202542	Coiled-coil-helix-coiled-coil-helix domain-containing protein 3, mitochondrial (CHCH3_MOUSE)	0.909826
455	2	0.202962	FAD synthase (FAD1_MOUSE)	0.771592
456	2	0.204686	60S ribosomal protein L28 (RL28_MOUSE)	1.28803
457	7	0.204739	Heterogeneous nuclear ribonucleoprotein Q (HNRPQ_MOUSE)	1.07397
458	9	0.205705	26S proteasome non-ATPase regulatory subunit 1 (PSMD1_MOUSE)	1.14434
459	5	0.205821	Guanine deaminase (GUAD_MOUSE)	1.49589
460	6	0.206854	Thioredoxin domain-containing protein 5 (TXND5_MOUSE)	1.21998
461	11	0.207057	Valine--tRNA ligase (SYVC_MOUSE)	1.28595
462	5	0.207507	Elongation factor 1-beta (EF1B_MOUSE)	1.18477
463	3	0.207551	Xanthine dehydrogenase/oxidase (XDH_MOUSE)	1.27635
464	8	0.207621	Multifunctional protein ADE2 (PUR6_MOUSE)	1.07814
465	8	0.208551	Carbonic anhydrase 1 (CAH1_MOUSE)	1.50692
466	2	0.209439	Sorting nexin-12 (SNX12_MOUSE)	1.48987
467	19	0.209812	Apolipoprotein A-I (APOA1_MOUSE)	1.3481
468	2	0.210301	Methylmalonic aciduria type A homolog, mitochondrial (MMAA_MOUSE)	1.49256
469	2	0.2106	U6 snRNA-associated Sm-like protein LSm7 (LSM7_MOUSE)	1.45828
470	14	0.210615	F-actin-capping protein subunit beta (CAPZB_MOUSE)	0.945415
471	3	0.211091	Xaa-Pro dipeptidase (PEPD_MOUSE)	1.34811
472	7	0.211556	Serine--tRNA ligase, cytoplasmic (SYSC_MOUSE)	1.23008
473	18	0.211767	Junctophilin-2 (JPH2_MOUSE)	1.16229
474	2	0.213031	Parathymosin (PTMS_MOUSE)	1.16084
475	3	0.213052	40S ribosomal protein S23 (RS23_MOUSE)	1.23747
476	2	0.214304	MOSC domain-containing protein 2, mitochondrial (MOSC2_MOUSE)	1.16017
477	3	0.214366	Small glutamine-rich tetratricopeptide repeat-containing protein alpha (SGTA_MOUSE)	1.18132
478	2	0.214432	Copper homeostasis protein cutC homolog (CUTC_MOUSE)	1.16591
479	3	0.214734	Beta-2-glycoprotein 1 (APOH_MOUSE)	1.29069
480	2	0.215792	60S ribosomal protein L13a (RL13A_MOUSE)	1.16306
481	3	0.216055	Ethylmalonyl-CoA decarboxylase (ECHD1_MOUSE)	1.67669
482	2	0.216734	Ras-related protein Rab-6A (RAB6A_MOUSE)	1.21078
483	2	0.217186	Dynein light chain Tctex-type 3 (DYLT3_MOUSE)	1.26389
484	11	0.218129	NADH dehydrogenase [ubiquinone] 1 alpha subcomplex subunit 13 (NDUAD_MOUSE)	0.870158
485	49	0.219928	Alpha-2-macroglobulin (A2M_MOUSE)	1.39259
486	23	0.22055	Microtubule-associated protein 4 (MAP4_MOUSE)	1.14212
487	5	0.220803	Heterogeneous nuclear ribonucleoprotein F (HNRPF_MOUSE)	1.3964
488	2	0.221519	NADH dehydrogenase [ubiquinone] 1 beta subcomplex subunit 3 (NDUB3_MOUSE)	0.883212
489	6	0.223885	60S ribosomal protein L12 (RL12_MOUSE)	1.12632
490	5	0.224069	6-phosphogluconolactonase (6PGL_MOUSE)	1.18251
491	3	0.225078	Spermine synthase (SPSY_MOUSE)	0.872676
492	3	0.22511	T-complex protein 1 subunit zeta (TCPZ_MOUSE)	1.15744
493	6	0.226462	Alcohol dehydrogenase 1 (ADH1_MOUSE)	1.3187
494	2	0.226624	Ras suppressor protein 1 (RSU1_MOUSE)	1.17885
495	6	0.226659	Flavin reductase (NADPH) (BLVRB_MOUSE)	1.4812
496	2	0.227616	Ras-related protein Rab-2A (RAB2A_MOUSE)	1.31296
497	25	0.227643	ATP-citrate synthase (ACLY_MOUSE)	1.52773
498	4	0.228134	Transthyretin (TTHY_MOUSE)	1.35632
499	18	0.229122	Annexin A2 (ANXA2_MOUSE)	1.17567
500	18	0.229442	Phosphorylase b kinase regulatory subunit alpha, skeletal muscle isoform (KPB1_MOUSE)	0.867117
501	11	0.230714	Isoleucine--tRNA ligase, mitochondrial (SYIM_MOUSE)	1.13856
502	6	0.230957	Protein-L-isoaspartate(D-aspartate) O-methyltransferase (PIMT_MOUSE)	1.17333
503	6	0.232155	40S ribosomal protein S14 (RS14_MOUSE)	1.09816
504	2	0.232643	Putative peptidyl-tRNA hydrolase PTRHD1 (PTRD1_MOUSE)	1.41965
505	3	0.233207	40S ribosomal protein S20 (RS20_MOUSE)	1.09589
506	4	0.233568	Apolipoprotein O (APOO_MOUSE)	0.890999
507	15	0.233593	Cytochrome c oxidase subunit 5B, mitochondrial (COX5B_MOUSE)	0.88401
508	2	0.234953	55 kDa erythrocyte membrane protein (EM55_MOUSE)	1.68485
509	17	0.236279	Fatty acid-binding protein, heart (FABPH_MOUSE)	0.828606
510	6	0.237774	Eukaryotic translation initiation factor 4H (IF4H_MOUSE)	1.14606
511	2	0.237833	PRA1 family protein 3 (PRAF3_MOUSE)	1.1599
512	7	0.238196	Mitogen-activated protein kinase 1 (MK01_MOUSE)	1.11909
513	44	0.238256	Spectrin beta chain, erythrocytic (SPTB1_MOUSE)	0.947676
514	2	0.238519	60S ribosomal protein L14 (RL14_MOUSE)	1.20625
515	21	0.238525	Spectrin alpha chain, erythrocytic 1 (SPTA1_MOUSE)	1.42055
516	3	0.238719	Transcription factor BTF3 homolog 4 (BT3L4_MOUSE)	1.13444
517	2	0.238942	Mitochondrial fission regulator 1-like (MFR1L_MOUSE)	1.11495
518	13	0.240146	Tubulin polymerization-promoting protein family member 3 (TPPP3_MOUSE)	0.879991
519	19	0.240239	BAG family molecular chaperone regulator 3 (BAG3_MOUSE)	1.08594
520	2	0.240262	Uncharacterized aarF domain-containing protein kinase 1 (ADCK1_MOUSE)	0.86564
521	86	0.240326	Glycogen phosphorylase, muscle form (PYGM_MOUSE)	0.870576
522	10	0.240588	Elongation factor 1-delta (EF1D_MOUSE)	1.09868
523	5	0.240646	Spliceosome RNA helicase Ddx39b (DX39B_MOUSE)	1.27032
524	5	0.240671	Dual specificity phosphatase DUPD1 (DUPD1_MOUSE)	1.37005
525	10	0.240825	T-complex protein 1 subunit eta (TCPH_MOUSE)	1.1149
526	11	0.240825	Phosphate carrier protein, mitochondrial (MPCP_MOUSE)	0.904597
527	13	0.241389	Carboxymethylenebutenolidase homolog (CMBL_MOUSE)	0.876457
528	14	0.241982	Aspartate--tRNA ligase, cytoplasmic (SYDC_MOUSE)	1.07667
529	26	0.242924	Heat shock protein HSP 90-beta (HS90B_MOUSE)	1.07756
530	5	0.24509	Transmembrane protein 65 (TMM65_MOUSE)	1.53864
531	16	0.247038	NADH dehydrogenase [ubiquinone] iron-sulfur protein 2, mitochondrial (NDUS2_MOUSE)	0.917806
532	13	0.247432	Stromal interaction molecule 1 (STIM1_MOUSE)	1.08785
533	9	0.247907	Basal cell adhesion molecule (BCAM_MOUSE)	1.21764
534	5	0.248012	NADH dehydrogenase [ubiquinone] iron-sulfur protein 8, mitochondrial (NDUS8_MOUSE)	0.914192
535	7	0.248435	40S ribosomal protein S3 (RS3_MOUSE)	1.11812
536	3	0.248739	Mitogen-activated protein kinase kinase kinase MLT (MLTK_MOUSE)	1.2189
537	4	0.24944	Protein phosphatase 1A (PPM1A_MOUSE)	1.23016
538	24	0.250291	Voltage-dependent anion-selective channel protein 1 (VDAC1_MOUSE)	0.866395
539	4	0.252264	Calcyclin-binding protein (CYBP_MOUSE)	1.23231
540	2	0.25238	Catenin alpha-1 (CTNA1_MOUSE)	1.42222
541	5	0.253314	Proline synthase co-transcribed bacterial homolog protein (PROSC_MOUSE)	0.876497
542	5	0.253452	Ubiquitin thioesterase OTUB1 (OTUB1_MOUSE)	1.30311
543	8	0.253752	Mitochondrial import receptor subunit TOM70 (TOM70_MOUSE)	1.12636
544	13	0.254162	Band 3 anion transport protein (B3AT_MOUSE)	1.46672
545	4	0.254307	NADH dehydrogenase [ubiquinone] iron-sulfur protein 5 (NDUS5_MOUSE)	0.908824
546	19	0.254319	Selenium-binding protein 1 (SBP1_MOUSE)	0.891153
547	6	0.254679	CDGSH iron-sulfur domain-containing protein 1 (CISD1_MOUSE)	0.924671
548	3	0.2547	Leucine-rich repeat-containing protein 59 (LRC59_MOUSE)	1.21782
549	3	0.25534	Clathrin light chain B (CLCB_MOUSE)	1.10555
550	11	0.255443	Phosphorylase b kinase regulatory subunit beta (KPBB_MOUSE)	0.887081
551	3	0.255756	Apolipoprotein E (APOE_MOUSE)	1.32475
552	6	0.256479	Cellular nucleic acid-binding protein (CNBP_MOUSE)	1.21543
553	2	0.256547	Protein SET (SET_MOUSE)	1.453
554	53	0.25689	Spectrin alpha chain, non-erythrocytic 1 (SPTN1_MOUSE)	1.13311
555	13	0.25692	Carbonic anhydrase 2 (CAH2_MOUSE)	1.43837
556	4	0.257717	UBX domain-containing protein 1 (UBXN1_MOUSE)	1.10755
557	5	0.258019	Lysine--tRNA ligase (SYK_MOUSE)	1.09229
558	2	0.258608	60S ribosomal protein L17 (RL17_MOUSE)	1.50416
559	14	0.259388	NADP-dependent malic enzyme (MAOX_MOUSE)	1.23643
560	12	0.260065	Myosin light chain kinase 2, skeletal/cardiac muscle (MYLK2_MOUSE)	0.853751
561	24	0.260134	Protein disulfide-isomerase (PDIA1_MOUSE)	1.15808
562	4	0.260211	Methylthioribulose-1-phosphate dehydratase (MTNB_MOUSE)	0.949638
563	8	0.260466	Alpha-2-HS-glycoprotein (FETUA_MOUSE)	1.22983
564	5	0.261121	40S ribosomal protein S11 (RS11_MOUSE)	1.11549
565	3	0.262048	Platelet-activating factor acetylhydrolase IB subunit beta (PA1B2_MOUSE)	1.25274
566	3	0.262116	Aldose reductase-related protein 2 (ALD2_MOUSE)	1.74307
567	3	0.26235	SAP domain-containing ribonucleoprotein (SARNP_MOUSE)	1.35293
568	12	0.262386	Decorin (PGS2_MOUSE)	1.19871
569	61	0.262431	ATP synthase subunit beta, mitochondrial (ATPB_MOUSE)	0.924442
570	8	0.263498	Adenylyl cyclase-associated protein 2 (CAP2_MOUSE)	1.10146
571	90	0.263816	Creatine kinase M-type (KCRM_MOUSE)	0.898436
572	2	0.264244	Chromobox protein homolog 1 (CBX1_MOUSE)	1.24839
573	5	0.265869	Inosine-5'-monophosphate dehydrogenase 2 (IMDH2_MOUSE)	1.14016
574	55	0.266791	Serotransferrin (TRFE_MOUSE)	1.22989
575	4	0.267136	Cysteine and glycine-rich protein 1 (CSRP1_MOUSE)	1.19756
576	3	0.267557	Calcium uniporter protein, mitochondrial (MCU_MOUSE)	1.36217
577	89	0.268111	Sarcoplasmic/endoplasmic reticulum calcium ATPase 1 (AT2A1_MOUSE)	0.865193
578	4	0.269276	14-3-3 protein theta (1433T_MOUSE)	1.19189
579	4	0.270162	Catechol O-methyltransferase (COMT_MOUSE)	1.09254
580	2	0.271486	Serine/threonine-protein phosphatase PP1-beta catalytic subunit (PP1B_MOUSE)	1.03867
581	2	0.271665	Heterogeneous nuclear ribonucleoproteins C1/C2 (HNRPC_MOUSE)	1.77413
582	8	0.272124	Troponin I, slow skeletal muscle (TNNI1_MOUSE)	1.31252
583	40	0.272412	Hemoglobin subunit beta-1 (HBB1_MOUSE)	1.58913
584	66	0.272456	Pyruvate kinase PKM (KPYM_MOUSE)	0.88666
585	4	0.272737	Tripartite motif-containing protein 54 (TRI54_MOUSE)	0.88445
586	7	0.273497	Glutamine synthetase (GLNA_MOUSE)	1.46305
587	31	0.273748	Hemoglobin subunit alpha (HBA_MOUSE)	1.4504
588	2	0.273898	Putative transferase CAF17 homolog, mitochondrial (CAF17_MOUSE)	1.17615
589	11	0.27422	AFG3-like protein 2 (AFG32_MOUSE)	1.13737
590	2	0.275623	MAP kinase-activated protein kinase 2 (MAPK2_MOUSE)	1.62297
591	4	0.276052	Alcohol dehydrogenase [NADP(+)] (AK1A1_MOUSE)	1.1944
592	21	0.277915	Vinculin (VINC_MOUSE)	1.18934
593	2	0.279164	Corticosteroid-binding globulin (CBG_MOUSE)	1.35231
594	4	0.27952	Phenylalanine--tRNA ligase beta subunit (SYFB_MOUSE)	1.23219
595	2	0.279718	ATP-binding cassette sub-family B member 8, mitochondrial (ABCB8_MOUSE)	0.89299
596	12	0.280236	Fructose-1,6-bisphosphatase isozyme 2 (F16P2_MOUSE)	0.839968
597	7	0.280379	Peptidyl-prolyl cis-trans isomerase FKBP4 (FKBP4_MOUSE)	1.14971
598	11	0.281059	Heat shock protein beta-7 (HSPB7_MOUSE)	1.20096
599	15	0.281069	F-actin-capping protein subunit alpha-2 (CAZA2_MOUSE)	0.919275
600	2	0.282703	Nucleosome assembly protein 1-like 1 (NP1L1_MOUSE)	1.25661
601	4	0.283271	Ig kappa chain C region (IGKC_MOUSE)	1.34022
602	14	0.283922	Dihydrolipoyllysine-residue succinyltransferase component of 2-oxoglutarate dehydrogenase complex, mitochondrial (ODO2_MOUSE)	0.912963
603	12	0.284119	40S ribosomal protein SA (RSSA_MOUSE)	1.12113
604	20	0.284803	Xin actin-binding repeat-containing protein 1 (XIRP1_MOUSE)	1.25297
605	3	0.285378	Serine/threonine-protein phosphatase 5 (PPP5_MOUSE)	0.882904
606	3	0.285449	Poly(rC)-binding protein 2 (PCBP2_MOUSE)	1.10271
607	4	0.286629	Mitogen-activated protein kinase 14 (MK14_MOUSE)	1.12053
608	6	0.287856	Atlastin-2 (ATLA2_MOUSE)	0.904343
609	4	0.288755	Gamma-synuclein (SYUG_MOUSE)	1.51297
610	5	0.289244	COP9 signalosome complex subunit 3 (CSN3_MOUSE)	1.08551
611	3	0.291086	Methyl-CpG-binding protein 2 (MECP2_MOUSE)	1.41528
612	5	0.291765	Acyl-coenzyme A thioesterase 13 (ACO13_MOUSE)	0.872502
613	3	0.292084	Probable ubiquitin carboxyl-terminal hydrolase FAF-X (USP9X_MOUSE)	1.09572
614	3	0.292655	UDP-glucose:glycoprotein glucosyltransferase 1 (UGGG1_MOUSE)	1.22025
615	7	0.293265	60S ribosomal protein L6 (RL6_MOUSE)	1.08742
616	15	0.293281	LETM1 and EF-hand domain-containing protein 1, mitochondrial (LETM1_MOUSE)	1.05867
617	15	0.293979	ATP synthase F(0) complex subunit B1, mitochondrial (AT5F1_MOUSE)	0.924745
618	2	0.296058	Protein S100-A13 (S10AD_MOUSE)	1.35318
619	8	0.296527	Phosphoglycerate mutase 1 (PGAM1_MOUSE)	1.11833
620	3	0.298539	Ig mu chain C region (IGHM_MOUSE)	1.6535
621	2	0.298908	cTAGE family member 5 (CTGE5_MOUSE)	1.14043
622	2	0.300482	Myeloid leukemia factor 1 (MLF1_MOUSE)	0.627408
623	2	0.301388	1-phosphatidylinositol 4,5-bisphosphate phosphodiesterase delta-1 (PLCD1_MOUSE)	1.38354
624	3	0.301426	ER membrane protein complex subunit 7 (EMC7_MOUSE)	1.08767
625	14	0.301793	Apolipoprotein A-IV (APOA4_MOUSE)	1.19974
626	5	0.301948	Prostaglandin reductase 2 (PTGR2_MOUSE)	0.881998
627	40	0.301955	Fibrillin-1 (FBN1_MOUSE)	1.49145
628	7	0.302144	Creatine kinase B-type (KCRB_MOUSE)	1.15242
629	8	0.302698	Succinyl-CoA ligase [GDP-forming] subunit beta, mitochondrial (SUCB2_MOUSE)	0.846917
630	4	0.302753	Cold shock domain-containing protein E1 (CSDE1_MOUSE)	1.35938
631	19	0.303095	Cytochrome c1, heme protein, mitochondrial (CY1_MOUSE)	0.91958
632	3	0.303122	Hydroxymethylglutaryl-CoA lyase, mitochondrial (HMGCL_MOUSE)	1.09451
633	7	0.303125	Cysteine desulfurase, mitochondrial (NFS1_MOUSE)	1.04917
634	3	0.303771	Histidine-rich glycoprotein (HRG_MOUSE)	1.28321
635	2	0.304325	Serum paraoxonase/arylesterase 1 (PON1_MOUSE)	1.20669
636	5	0.305153	Translationally-controlled tumor protein (TCTP_MOUSE)	1.18622
637	26	0.305891	Adenylosuccinate synthetase isozyme 1 (PURA1_MOUSE)	0.884801
638	3	0.306014	Mitochondrial import receptor subunit TOM34 (TOM34_MOUSE)	0.859416
639	3	0.306527	Vesicle transport protein SEC20 (SEC20_MOUSE)	1.26936
640	16	0.306883	Alpha-enolase (ENOA_MOUSE)	0.892866
641	26	0.307084	Bifunctional glutamate/proline--tRNA ligase (SYEP_MOUSE)	1.65899
642	4	0.307845	Membrane-associated progesterone receptor component 2 (PGRC2_MOUSE)	1.25695
643	11	0.30795	Troponin T, slow skeletal muscle (TNNT1_MOUSE)	1.22372
644	5	0.308903	Prostamide/prostaglandin F synthase (PGFS_MOUSE)	0.932053
645	9	0.310326	Biglycan (PGS1_MOUSE)	1.25499
646	3	0.312458	Transcription elongation factor B polypeptide 2 (ELOB_MOUSE)	1.09864
647	5	0.312551	Transcriptional activator protein Pur-alpha (PURA_MOUSE)	1.04951
648	2	0.312952	Casein kinase II subunit alpha (CSK21_MOUSE)	1.23366
649	9	0.313396	Annexin A11 (ANX11_MOUSE)	1.07121
650	5	0.314847	ATPase family AAA domain-containing protein 1 (ATAD1_MOUSE)	0.956353
651	2	0.315244	Fibulin-5 (FBLN5_MOUSE)	0.720187
652	4	0.31554	Estradiol 17-beta-dehydrogenase 8 (DHB8_MOUSE)	1.06744
653	6	0.315734	Superoxide dismutase [Cu-Zn] (SODC_MOUSE)	0.869764
654	11	0.316828	Kinectin (KTN1_MOUSE)	1.15281
655	9	0.31792	Dynamin-like 120 kDa protein, mitochondrial (OPA1_MOUSE)	0.743944
656	2	0.318457	Solute carrier family 12 member 2 (S12A2_MOUSE)	1.16699
657	7	0.319931	Hydroxysteroid dehydrogenase-like protein 2 (HSDL2_MOUSE)	0.892978
658	6	0.320704	cAMP-dependent protein kinase catalytic subunit alpha (KAPCA_MOUSE)	1.05818
659	2	0.321626	Transforming acidic coiled-coil-containing protein 2 (TACC2_MOUSE)	1.1113
660	22	0.322422	Dihydrolipoyllysine-residue acetyltransferase component of pyruvate dehydrogenase complex, mitochondrial (ODP2_MOUSE)	0.932876
661	20	0.322592	Phosphoglycerate mutase 2 (PGAM2_MOUSE)	0.892237
662	2	0.326558	Eukaryotic translation initiation factor 3 subunit M (EIF3M_MOUSE)	1.21549
663	2	0.32743	Eukaryotic translation initiation factor 1 (EIF1_MOUSE)	1.11184
664	3	0.327755	Serine/threonine-protein phosphatase 2A 55 kDa regulatory subunit B alpha isoform (2ABA_MOUSE)	1.2414
665	2	0.328205	Zinc-binding alcohol dehydrogenase domain-containing protein 2 (ZADH2_MOUSE)	1.21008
666	15	0.328405	Trifunctional purine biosynthetic protein adenosine-3 (PUR2_MOUSE)	0.929041
667	8	0.328903	Sulfite oxidase, mitochondrial (SUOX_MOUSE)	1.21926
668	8	0.329452	Ubiquitin carboxyl-terminal hydrolase 14 (UBP14_MOUSE)	1.07771
669	2	0.329911	Serine/arginine-rich splicing factor 3 (SRSF3_MOUSE)	1.13536
670	5	0.332266	40S ribosomal protein S5 (RS5_MOUSE)	1.14126
671	3	0.33255	Fumarylacetoacetate hydrolase domain-containing protein 2A (FAHD2_MOUSE)	0.922989
672	11	0.333477	Eukaryotic translation initiation factor 4 gamma 1 (IF4G1_MOUSE)	1.07615
673	6	0.33432	Leucine-rich repeat-containing protein 20 (LRC20_MOUSE)	0.876004
674	21	0.334511	Cytochrome b-c1 complex subunit 2, mitochondrial (QCR2_MOUSE)	0.936332
675	7	0.334812	GMP reductase 1 (GMPR1_MOUSE)	1.13855
676	6	0.335818	Argininosuccinate lyase (ARLY_MOUSE)	1.16404
677	3	0.335856	Importin subunit alpha-4 (IMA4_MOUSE)	1.38916
678	12	0.337295	Prohibitin (PHB_MOUSE)	0.950836
679	4	0.337603	Fatty acid-binding protein, epidermal (FABP5_MOUSE)	1.52875
680	4	0.338476	Alanyl-tRNA editing protein Aarsd1 (AASD1_MOUSE)	1.06682
681	2	0.339856	Estradiol 17-beta-dehydrogenase 12 (DHB12_MOUSE)	1.70987
682	5	0.341614	PDZ and LIM domain protein 7 (PDLI7_MOUSE)	1.1889
683	14	0.341972	Four and a half LIM domains protein 3 (FHL3_MOUSE)	1.08711
684	3	0.342696	Guanine nucleotide-binding protein G(q) subunit alpha (GNAQ_MOUSE)	1.33792
685	4	0.343485	Muscular LMNA-interacting protein (MLIP_MOUSE)	1.22452
686	3	0.343591	Polyadenylate-binding protein 1 (PABP1_MOUSE)	1.32859
687	3	0.343968	Actin-binding LIM protein 2 (ABLM2_MOUSE)	1.12214
688	6	0.344582	28S ribosomal protein S36, mitochondrial (RT36_MOUSE)	0.929421
689	2	0.344611	Tetraspanin-8 (TSN8_MOUSE)	1.87177
690	2	0.346496	40S ribosomal protein S15 (RS15_MOUSE)	1.14225
691	5	0.348775	Non-specific lipid-transfer protein (NLTP_MOUSE)	1.21284
692	3	0.349778	Protein FAM49B (FA49B_MOUSE)	1.15492
693	6	0.350697	Translational activator of cytochrome c oxidase 1 (TACO1_MOUSE)	0.911369
694	6	0.351414	Platelet-activating factor acetylhydrolase IB subunit alpha (LIS1_MOUSE)	1.17594
695	19	0.351502	Myosin-8 (MYH8_MOUSE)	0.879141
696	5	0.35153	Reticulocalbin-2 (RCN2_MOUSE)	0.891711
697	21	0.351613	Laminin subunit gamma-1 (LAMC1_MOUSE)	0.864673
698	3	0.351693	Proteasome-associated protein ECM29 homolog (ECM29_MOUSE)	1.11959
699	4	0.351815	Calcineurin subunit B type 1 (CANB1_MOUSE)	1.11932
700	2	0.352325	Serine/threonine-protein kinase Nek7 (NEK7_MOUSE)	1.18506
701	6	0.353516	3-hydroxyacyl-CoA dehydrogenase type-2 (HCD2_MOUSE)	1.08537
702	13	0.353819	Cytochrome c, somatic (CYC_MOUSE)	0.870101
703	93	0.353906	Myosin-binding protein C, fast-type (MYPC2_MOUSE)	0.928709
704	18	0.354223	5-oxoprolinase (OPLA_MOUSE)	1.2261
705	2	0.354374	Acidic leucine-rich nuclear phosphoprotein 32 family member A (AN32A_MOUSE)	1.21036
706	2	0.354496	Protein NDRG1 (NDRG1_MOUSE)	1.32917
707	3	0.35472	Cytochrome c oxidase subunit 1 (COX1_MOUSE)	1.14011
708	10	0.354925	Nucleolin (NUCL_MOUSE)	1.26249
709	10	0.355048	Voltage-dependent anion-selective channel protein 3 (VDAC3_MOUSE)	0.897163
710	105	0.355379	Myosin-1 (MYH1_MOUSE)	0.87727
711	8	0.356062	NADH dehydrogenase [ubiquinone] 1 alpha subcomplex subunit 7 (NDUA7_MOUSE)	0.931691
712	2	0.356733	X-ray repair cross-complementing protein 6 (XRCC6_MOUSE)	0.926187
713	3	0.357405	OCIA domain-containing protein 1 (OCAD1_MOUSE)	1.09668
714	54	0.357471	Sarcalumenin (SRCA_MOUSE)	0.935451
715	2	0.358229	Ras-related protein Rab-1B (RAB1B_MOUSE)	1.26551
716	5	0.359599	Glyoxalase domain-containing protein 4 (GLOD4_MOUSE)	1.11008
717	5	0.359925	ATP synthase subunit f, mitochondrial (ATPK_MOUSE)	0.933764
718	2	0.36182	Eukaryotic translation initiation factor 4 gamma 2 (IF4G2_MOUSE)	0.886888
719	11	0.362191	NADH dehydrogenase [ubiquinone] 1 beta subcomplex subunit 9 (NDUB9_MOUSE)	0.901853
720	20	0.362309	Histone-lysine N-methyltransferase Smyd1 (SMYD1_MOUSE)	1.06287
721	3	0.362449	Charged multivesicular body protein 4b (CHM4B_MOUSE)	1.10299
722	7	0.362871	Glutathione S-transferase P 1 (GSTP1_MOUSE)	1.0887
723	2	0.363365	Sel1 repeat-containing protein 1 (SELR1_MOUSE)	0.861401
724	4	0.365777	Coronin-6 (CORO6_MOUSE)	1.0745
725	2	0.367017	Endothelial differentiation-related factor 1 (EDF1_MOUSE)	0.920844
726	5	0.36768	Hsc70-interacting protein (F10A1_MOUSE)	1.07057
727	4	0.367751	LIM and calponin homology domains-containing protein 1 (LIMC1_MOUSE)	1.16661
728	2	0.368194	RNA-binding protein Musashi homolog 2 (MSI2H_MOUSE)	0.812876
729	3	0.368692	Fatty acid-binding protein, liver (FABPL_MOUSE)	0.824315
730	115	0.369481	Myosin-4 (MYH4_MOUSE)	0.860399
731	22	0.369524	Bifunctional purine biosynthesis protein PURH (PUR9_MOUSE)	1.12357
732	2	0.369894	Gamma-glutamylcyclotransferase (GGCT_MOUSE)	0.787575
733	4	0.370033	Very-long-chain enoyl-CoA reductase (TECR_MOUSE)	1.08369
734	4	0.370065	Mitochondrial import receptor subunit TOM22 homolog (TOM22_MOUSE)	1.07107
735	2	0.370218	Fructose-bisphosphate aldolase B (ALDOB_MOUSE)	1.06056
736	2	0.370331	UPF0586 protein C9orf41 homolog (CI041_MOUSE)	1.13634
737	5	0.370501	40S ribosomal protein S3a (RS3A_MOUSE)	1.1197
738	3	0.370525	Probable aminopeptidase NPEPL1 (PEPL1_MOUSE)	1.04622
739	4	0.372224	Cat eye syndrome critical region protein 5 homolog (CECR5_MOUSE)	0.867328
740	2	0.372389	Prenylcysteine oxidase (PCYOX_MOUSE)	1.28073
741	2	0.372698	Calcium-binding protein 39 (CAB39_MOUSE)	0.819758
742	15	0.372824	Lamin-B1 (LMNB1_MOUSE)	1.08143
743	8	0.37284	Aflatoxin B1 aldehyde reductase member 2 (ARK72_MOUSE)	1.11798
744	2	0.372952	Osteoclast-stimulating factor 1 (OSTF1_MOUSE)	1.48947
745	44	0.374946	Phosphoglycerate kinase 1 (PGK1_MOUSE)	0.918037
746	4	0.375373	Isoaspartyl peptidase/L-asparaginase (ASGL1_MOUSE)	0.875281
747	6	0.375762	NADH dehydrogenase [ubiquinone] 1 beta subcomplex subunit 5, mitochondrial (NDUB5_MOUSE)	0.936271
748	2	0.375881	Microtubule-associated protein RP/EB family member 2 (MARE2_MOUSE)	1.08422
749	3	0.377157	Protein canopy homolog 2 (CNPY2_MOUSE)	1.10077
750	2	0.378024	STE20-like serine/threonine-protein kinase (SLK_MOUSE)	1.39249
751	5	0.378437	60S ribosomal protein L10 (RL10_MOUSE)	1.18136
752	4	0.378701	Mitochondrial fission 1 protein (FIS1_MOUSE)	0.967185
753	4	0.379095	Xaa-Pro aminopeptidase 1 (XPP1_MOUSE)	1.14181
754	8	0.37957	Supervillin (SVIL_MOUSE)	0.638164
755	9	0.379919	Cytosolic non-specific dipeptidase (CNDP2_MOUSE)	1.17582
756	3	0.382144	NLR family member X1 (NLRX1_MOUSE)	0.889019
757	3	0.383037	ELAV-like protein 1 (ELAV1_MOUSE)	1.09503
758	7	0.384981	Lipoamide acyltransferase component of branched-chain alpha-keto acid dehydrogenase complex, mitochondrial (ODB2_MOUSE)	0.919069
759	3	0.385594	Troponin C, slow skeletal and cardiac muscles (TNNC1_MOUSE)	1.28145
760	6	0.386507	26S proteasome non-ATPase regulatory subunit 12 (PSD12_MOUSE)	1.14605
761	4	0.386605	Ecto-ADP-ribosyltransferase 3 (NAR3_MOUSE)	0.887836
762	6	0.386971	Glutathione reductase, mitochondrial (GSHR_MOUSE)	1.12415
763	11	0.387897	Prolyl endopeptidase (PPCE_MOUSE)	0.897208
764	2	0.389322	Rab-interacting lysosomal protein (RILP_MOUSE)	1.10629
765	10	0.389988	Cytochrome c oxidase subunit 2 (COX2_MOUSE)	0.925763
766	11	0.391056	Calpain-2 catalytic subunit (CAN2_MOUSE)	1.05013
767	4	0.392516	Inter-alpha-trypsin inhibitor heavy chain H2 (ITIH2_MOUSE)	1.18017
768	6	0.39278	COP9 signalosome complex subunit 2 (CSN2_MOUSE)	1.15811
769	3	0.392873	1,5-anhydro-D-fructose reductase (AKCL2_MOUSE)	1.17899
770	6	0.3937	Acyl-CoA-binding protein (ACBP_MOUSE)	1.15506
771	12	0.394383	von Willebrand factor A domain-containing protein 8 (VWA8_MOUSE)	0.818472
772	5	0.394655	Isoleucine--tRNA ligase, cytoplasmic (SYIC_MOUSE)	0.950184
773	22	0.394786	Alpha-crystallin B chain (CRYAB_MOUSE)	1.10032
774	6	0.394933	Importin subunit beta-1 (IMB1_MOUSE)	1.12361
775	4	0.39569	Elongation factor Ts, mitochondrial (EFTS_MOUSE)	1.09013
776	5	0.397395	Adapter molecule crk (CRK_MOUSE)	1.13029
777	2	0.398455	Peptidyl-prolyl cis-trans isomerase NIMA-interacting 4 (PIN4_MOUSE)	1.14964
778	2	0.400173	Sulfated glycoprotein 1 (SAP_MOUSE)	1.43424
779	2	0.401228	Glycogen synthase kinase-3 alpha (GSK3A_MOUSE)	0.91492
780	2	0.402259	Macrophage mannose receptor 1 (MRC1_MOUSE)	1.60804
781	26	0.402408	Tripartite motif-containing protein 72 (TRI72_MOUSE)	1.11623
782	19	0.402566	Methylmalonate-semialdehyde dehydrogenase [acylating], mitochondrial (MMSA_MOUSE)	1.13048
783	2	0.403928	Delta-aminolevulinic acid dehydratase (HEM2_MOUSE)	1.13638
784	10	0.404607	26S proteasome non-ATPase regulatory subunit 11 (PSD11_MOUSE)	1.0639
785	3	0.405115	Neutral alpha-glucosidase AB (GANAB_MOUSE)	1.13009
786	2	0.40518	Thioredoxin domain-containing protein 17 (TXD17_MOUSE)	1.26586
787	4	0.405539	60S ribosomal protein L9 (RL9_MOUSE)	1.15294
788	2	0.405606	Far upstream element-binding protein 1 (FUBP1_MOUSE)	1.31517
789	18	0.405958	Serine/threonine-protein phosphatase 2A 65 kDa regulatory subunit A alpha isoform (2AAA_MOUSE)	1.142
790	34	0.406471	Four and a half LIM domains protein 1 (FHL1_MOUSE)	1.10504
791	2	0.406537	Eukaryotic translation initiation factor 5 (IF5_MOUSE)	1.20651
792	2	0.407265	Prefoldin subunit 3 (PFD3_MOUSE)	1.07797
793	5	0.407357	Elongation factor G, mitochondrial (EFGM_MOUSE)	0.880658
794	4	0.410088	Chloride intracellular channel protein 5 (CLIC5_MOUSE)	1.07731
795	2	0.410546	GTPase IMAP family member 4 (GIMA4_MOUSE)	1.46597
796	7	0.411094	NAD-dependent protein deacetylase sirtuin-2 (SIR2_MOUSE)	1.10027
797	3	0.411281	Dehydrogenase/reductase SDR family member 11 (DHR11_MOUSE)	1.3646
798	2	0.411827	Sideroflexin-3 (SFXN3_MOUSE)	1.43692
799	8	0.411966	Secernin-3 (SCRN3_MOUSE)	0.897605
800	2	0.414297	Dimethylaniline monooxygenase [N-oxide-forming] 1 (FMO1_MOUSE)	1.37443
801	7	0.415849	Neurofilament heavy polypeptide (NFH_MOUSE)	0.822695
802	8	0.41652	Uncharacterized protein C1orf170 homolog (CA170_MOUSE)	0.955607
803	9	0.416746	FH1/FH2 domain-containing protein 1 (FHOD1_MOUSE)	1.06416
804	43	0.417027	Phosphoglucomutase-1 (PGM1_MOUSE)	0.910462
805	3	0.418252	DNA fragmentation factor subunit alpha (DFFA_MOUSE)	1.08241
806	7	0.418454	Amine oxidase [flavin-containing] B (AOFB_MOUSE)	0.924029
807	18	0.419085	ADP/ATP translocase 1 (ADT1_MOUSE)	0.936972
808	8	0.42112	Adenylate kinase 2, mitochondrial (KAD2_MOUSE)	1.19039
809	35	0.421699	60 kDa heat shock protein, mitochondrial (CH60_MOUSE)	0.919074
810	5	0.421913	Basigin (BASI_MOUSE)	1.06726
811	2	0.422343	Cytochrome c oxidase subunit 7A1, mitochondrial (CX7A1_MOUSE)	0.916961
812	9	0.422601	Heat shock protein beta-1 (HSPB1_MOUSE)	1.14545
813	3	0.423798	Arsenite methyltransferase (AS3MT_MOUSE)	0.77184
814	54	0.424976	Trifunctional enzyme subunit alpha, mitochondrial (ECHA_MOUSE)	0.925062
815	6	0.426112	UV excision repair protein RAD23 homolog B (RD23B_MOUSE)	1.08052
816	7	0.42673	Alpha-1-syntrophin (SNTA1_MOUSE)	1.09188
817	17	0.427321	Periaxin (PRAX_MOUSE)	0.809876
818	9	0.427851	Protein kinase C and casein kinase II substrate protein 3 (PACN3_MOUSE)	1.03675
819	3	0.427943	Cysteine--tRNA ligase, cytoplasmic (SYCC_MOUSE)	1.07913
820	7	0.428177	40S ribosomal protein S12 (RS12_MOUSE)	1.10144
821	16	0.428222	Myosin light chain 3 (MYL3_MOUSE)	1.15732
822	9	0.431542	COP9 signalosome complex subunit 4 (CSN4_MOUSE)	1.08185
823	4	0.431773	60S ribosomal protein L10a (RL10A_MOUSE)	1.11632
824	4	0.432893	Peptidyl-prolyl cis-trans isomerase F, mitochondrial (PPIF_MOUSE)	0.886896
825	25	0.433814	NADH dehydrogenase [ubiquinone] 1 alpha subcomplex subunit 10, mitochondrial (NDUAA_MOUSE)	0.950807
826	10	0.434795	Smoothelin-like protein 1 (SMTL1_MOUSE)	0.922213
827	8	0.435117	Perilipin-3 (PLIN3_MOUSE)	1.10767
828	13	0.43572	PDZ and LIM domain protein 1 (PDLI1_MOUSE)	1.19892
829	54	0.435778	Myosin regulatory light chain 2, skeletal muscle isoform (MLRS_MOUSE)	1.06184
830	15	0.437184	Synaptopodin (SYNPO_MOUSE)	0.962916
831	136	0.437287	Obscurin (OBSCN_MOUSE)	0.893074
832	4	0.437588	ATP-binding cassette sub-family B member 7, mitochondrial (ABCB7_MOUSE)	0.921349
833	2	0.438092	Peptidyl-tRNA hydrolase 2, mitochondrial (PTH2_MOUSE)	1.44863
834	26	0.438602	Protein phosphatase 1 regulatory subunit 3A (PPR3A_MOUSE)	0.93027
835	4	0.438746	Smoothelin (SMTN_MOUSE)	1.22606
836	3	0.439567	Adenylate kinase 4, mitochondrial (KAD4_MOUSE)	0.891519
837	7	0.439707	Superoxide dismutase [Mn], mitochondrial (SODM_MOUSE)	0.883581
838	5	0.441394	Heat shock protein beta-3 (HSPB3_MOUSE)	1.07008
839	1652	0.444076	Titin (TITIN_MOUSE)	0.889484
840	31	0.445033	Striated muscle-specific serine/threonine-protein kinase (SPEG_MOUSE)	0.880818
841	5	0.446505	ATP synthase subunit e, mitochondrial (ATP5I_MOUSE)	0.943853
842	7	0.447614	Cytosolic 5'-nucleotidase 3A (5NT3A_MOUSE)	1.17058
843	3	0.448494	Putative ATP-dependent Clp protease proteolytic subunit, mitochondrial (CLPP_MOUSE)	1.06222
844	2	0.448768	Protein phosphatase methylesterase 1 (PPME1_MOUSE)	0.969521
845	4	0.449483	cAMP-dependent protein kinase type I-alpha regulatory subunit (KAP0_MOUSE)	1.17692
846	4	0.44959	Calpain small subunit 1 (CPNS1_MOUSE)	1.05577
847	3	0.450689	LDLR chaperone MESD (MESD_MOUSE)	1.11873
848	16	0.451537	Isocitrate dehydrogenase [NADP] cytoplasmic (IDHC_MOUSE)	0.925461
849	34	0.452489	Pyruvate carboxylase, mitochondrial (PYC_MOUSE)	1.1499
850	6	0.452594	NADH dehydrogenase [ubiquinone] 1 alpha subcomplex subunit 4 (NDUA4_MOUSE)	0.931527
851	3	0.453424	[3-methyl-2-oxobutanoate dehydrogenase [lipoamide]] kinase, mitochondrial (BCKD_MOUSE)	0.925605
852	4	0.4535	ATP-dependent RNA helicase DDX1 (DDX1_MOUSE)	1.05653
853	3	0.453538	NADH dehydrogenase [ubiquinone] flavoprotein 3, mitochondrial (NDUV3_MOUSE)	0.888728
854	4	0.453686	Presequence protease, mitochondrial (PREP_MOUSE)	1.17193
855	3	0.453969	Acylphosphatase-2 (ACYP2_MOUSE)	0.93497
856	2	0.456372	Thioredoxin-related transmembrane protein 4 (TMX4_MOUSE)	1.28672
857	2	0.456593	Isochorismatase domain-containing protein 2A, mitochondrial (ISC2A_MOUSE)	1.20028
858	2	0.456732	40S ribosomal protein S19 (RS19_MOUSE)	1.05143
859	7	0.457035	Cytochrome c oxidase subunit 6C (COX6C_MOUSE)	0.932935
860	3	0.45711	Trans-1,2-dihydrobenzene-1,2-diol dehydrogenase (DHDH_MOUSE)	1.12502
861	4	0.458314	Dual specificity protein phosphatase 3 (DUS3_MOUSE)	0.93739
862	6	0.458806	Protein phosphatase 1B (PPM1B_MOUSE)	1.11422
863	4	0.460041	Acetyl-CoA acetyltransferase, cytosolic (THIC_MOUSE)	1.27711
864	4	0.461122	Mitochondrial pyruvate carrier 2 (MPC2_MOUSE)	0.916459
865	32	0.461749	Stress-70 protein, mitochondrial (GRP75_MOUSE)	0.944481
866	7	0.462504	Peroxisomal biogenesis factor 19 (PEX19_MOUSE)	1.09949
867	2	0.463828	Serine hydroxymethyltransferase, cytosolic (GLYC_MOUSE)	0.822125
868	4	0.465522	Acyl-coenzyme A thioesterase 9, mitochondrial (ACOT9_MOUSE)	1.10472
869	11	0.46741	Calumenin (CALU_MOUSE)	1.08565
870	3	0.467574	Neutral cholesterol ester hydrolase 1 (NCEH1_MOUSE)	0.870315
871	9	0.467654	Dehydrogenase/reductase SDR family member 7C (DRS7C_MOUSE)	0.906964
872	10	0.468015	Peroxiredoxin-2 (PRDX2_MOUSE)	1.15514
873	11	0.468263	Protein-glutamine gamma-glutamyltransferase 2 (TGM2_MOUSE)	0.942903
874	17	0.468586	CAP-Gly domain-containing linker protein 1 (CLIP1_MOUSE)	0.935239
875	30	0.47046	Isocitrate dehydrogenase [NAD] subunit alpha, mitochondrial (IDH3A_MOUSE)	0.936025
876	15	0.470565	Troponin C, skeletal muscle (TNNC2_MOUSE)	0.922038
877	19	0.470885	Myozenin-1 (MYOZ1_MOUSE)	1.04973
878	19	0.471093	Collagen alpha-2(VI) chain (CO6A2_MOUSE)	1.14062
879	5	0.471136	14-3-3 protein gamma (1433G_MOUSE)	1.08988
880	2	0.471202	DDB1- and CUL4-associated factor 6 (DCAF6_MOUSE)	1.08318
881	2	0.472459	cAMP-dependent protein kinase inhibitor alpha (IPKA_MOUSE)	1.14501
882	2	0.47297	Alpha-synuclein (SYUA_MOUSE)	1.61784
883	17	0.474141	Myosin-binding protein H (MYBPH_MOUSE)	1.12452
884	21	0.474563	Electron transfer flavoprotein-ubiquinone oxidoreductase, mitochondrial (ETFD_MOUSE)	0.937807
885	9	0.475197	Lactoylglutathione lyase (LGUL_MOUSE)	1.09021
886	6	0.476292	Leukocyte elastase inhibitor A (ILEUA_MOUSE)	1.07309
887	3	0.476571	Peripherin (PERI_MOUSE)	0.771069
888	2	0.477361	Probable ATP-dependent RNA helicase DDX6 (DDX6_MOUSE)	1.21158
889	6	0.477377	Eukaryotic translation initiation factor 4B (IF4B_MOUSE)	1.1027
890	24	0.478865	NADH dehydrogenase [ubiquinone] flavoprotein 1, mitochondrial (NDUV1_MOUSE)	0.954941
891	3	0.478945	40S ribosomal protein S16 (RS16_MOUSE)	1.041
892	41	0.479498	Calsequestrin-1 (CASQ1_MOUSE)	1.09259
893	2	0.481889	Myosin-3 (MYH3_MOUSE)	0.883896
894	2	0.4823	ER membrane protein complex subunit 10 (EMC10_MOUSE)	0.907979
895	4	0.483815	UV excision repair protein RAD23 homolog A (RD23A_MOUSE)	1.16049
896	14	0.48425	Cullin-associated NEDD8-dissociated protein 2 (CAND2_MOUSE)	1.02976
897	5	0.484273	Hexaprenyldihydroxybenzoate methyltransferase, mitochondrial (COQ3_MOUSE)	1.08064
898	15	0.486345	Peroxiredoxin-1 (PRDX1_MOUSE)	1.06108
899	5	0.486477	Pyruvate dehydrogenase phosphatase regulatory subunit, mitochondrial (PDPR_MOUSE)	0.940342
900	5	0.486801	60S ribosomal protein L23 (RL23_MOUSE)	1.11959
901	6	0.487021	Myelin basic protein (MBP_MOUSE)	0.854295
902	9	0.487801	Heat shock protein beta-2 (HSPB2_MOUSE)	1.08553
903	31	0.488463	Parvalbumin alpha (PRVA_MOUSE)	0.806725
904	3	0.488526	Vacuolar protein sorting-associated protein 29 (VPS29_MOUSE)	1.0817
905	4	0.488599	Fermitin family homolog 2 (FERM2_MOUSE)	1.09625
906	8	0.488662	Myosin-11 (MYH11_MOUSE)	1.16295
907	2	0.49054	Myosin regulatory light chain 10 (MYL10_MOUSE)	1.25288
908	9	0.490565	EH domain-binding protein 1-like protein 1 (EH1L1_MOUSE)	1.25421
909	12	0.490774	26S protease regulatory subunit 7 (PRS7_MOUSE)	0.945118
910	5	0.492113	Aminopeptidase B (AMPB_MOUSE)	1.1233
911	4	0.49257	Splicing factor, proline- and glutamine-rich (SFPQ_MOUSE)	1.1695
912	5	0.492652	Synaptophysin-like protein 2 (SYPL2_MOUSE)	1.06996
913	2	0.493253	N(G),N(G)-dimethylarginine dimethylaminohydrolase 1 (DDAH1_MOUSE)	0.890941
914	4	0.49327	Thioredoxin-like protein 1 (TXNL1_MOUSE)	1.06506
915	5	0.494378	tRNA-splicing ligase RtcB homolog (RTCB_MOUSE)	1.04963
916	2	0.495854	Dynein light chain roadblock-type 1 (DLRB1_MOUSE)	0.937244
917	5	0.496311	UMP-CMP kinase (KCY_MOUSE)	1.11612
918	18	0.496747	Heat shock 70 kDa protein 4 (HSP74_MOUSE)	1.05568
919	38	0.499996	Very long-chain specific acyl-CoA dehydrogenase, mitochondrial (ACADV_MOUSE)	0.924869
920	3	0.500301	60S acidic ribosomal protein P2 (RLA2_MOUSE)	1.12405
921	12	0.500912	Ubiquitin carboxyl-terminal hydrolase 5 (UBP5_MOUSE)	1.05604
922	4	0.501304	Sarcolemmal membrane-associated protein (SLMAP_MOUSE)	1.2037
923	5	0.502582	Hydroxyacylglutathione hydrolase, mitochondrial (GLO2_MOUSE)	0.907975
924	6	0.5026	Fructose-2,6-bisphosphatase TIGAR (TIGAR_MOUSE)	0.927445
925	7	0.50311	Myelin protein P0 (MYP0_MOUSE)	0.865005
926	4	0.504322	Valacyclovir hydrolase (BPHL_MOUSE)	1.09697
927	11	0.504609	Phosphorylase b kinase gamma catalytic chain, skeletal muscle/heart isoform (PHKG1_MOUSE)	0.910738
928	5	0.507478	ATP synthase subunit g, mitochondrial (ATP5L_MOUSE)	0.968294
929	2	0.507495	Mitochondrial-processing peptidase subunit beta (MPPB_MOUSE)	1.08911
930	2	0.507552	Lymphocyte antigen 6C2 (LY6C2_MOUSE)	1.17396
931	75	0.50795	Aconitate hydratase, mitochondrial (ACON_MOUSE)	0.935136
932	13	0.508655	Sepiapterin reductase (SPRE_MOUSE)	0.933179
933	5	0.509099	Smoothelin-like protein 2 (SMTL2_MOUSE)	0.914683
934	2	0.51048	Regucalcin (RGN_MOUSE)	1.10549
935	3	0.511312	Phosphatidylinositide phosphatase SAC1 (SAC1_MOUSE)	0.903507
936	7	0.512291	ATP synthase-coupling factor 6, mitochondrial (ATP5J_MOUSE)	0.922852
937	12	0.51356	T-complex protein 1 subunit theta (TCPQ_MOUSE)	1.06953
938	5	0.513782	Inorganic pyrophosphatase 2, mitochondrial (IPYR2_MOUSE)	0.913266
939	7	0.513973	Myosin light polypeptide 6 (MYL6_MOUSE)	1.19849
940	39	0.513991	Triosephosphate isomerase (TPIS_MOUSE)	0.89408
941	37	0.514008	Glucose-6-phosphate isomerase (G6PI_MOUSE)	0.928781
942	14	0.515196	PDZ and LIM domain protein 5 (PDLI5_MOUSE)	0.952645
943	8	0.517012	NADH dehydrogenase [ubiquinone] 1 alpha subcomplex subunit 8 (NDUA8_MOUSE)	0.943466
944	24	0.517825	Electron transfer flavoprotein subunit alpha, mitochondrial (ETFA_MOUSE)	0.93226
945	8	0.518397	Vesicle-associated membrane protein-associated protein A (VAPA_MOUSE)	0.964206
946	7	0.518572	Alpha-1B-glycoprotein (A1BG_MOUSE)	0.735116
947	2	0.519229	V-type proton ATPase subunit G 1 (VATG1_MOUSE)	1.52721
948	3	0.519307	Eukaryotic translation initiation factor 2A (EIF2A_MOUSE)	1.06807
949	17	0.520294	Protein unc-45 homolog B (UN45B_MOUSE)	0.961247
950	10	0.520345	Enoyl-CoA hydratase, mitochondrial (ECHM_MOUSE)	1.06537
951	10	0.521758	Junctional sarcoplasmic reticulum protein 1 (JSPR1_MOUSE)	1.2213
952	7	0.522076	Dipeptidyl peptidase 3 (DPP3_MOUSE)	1.10983
953	5	0.522831	Microtubule-associated protein RP/EB family member 1 (MARE1_MOUSE)	1.1218
954	2	0.523802	Epidermal growth factor receptor (EGFR_MOUSE)	1.26654
955	7	0.523882	Protein CDV3 (CDV3_MOUSE)	1.22232
956	7	0.524474	Nucleoside diphosphate kinase B (NDKB_MOUSE)	1.06019
957	5	0.524474	Nucleoside diphosphate kinase A (NDKA_MOUSE)	1.06019
958	43	0.524507	Creatine kinase S-type, mitochondrial (KCRS_MOUSE)	0.888812
959	3	0.524767	Transmembrane protein 43 (TMM43_MOUSE)	1.43145
960	3	0.524988	NADH dehydrogenase [ubiquinone] 1 beta subcomplex subunit 4 (NDUB4_MOUSE)	1.19496
961	7	0.525092	Fibronectin (FINC_MOUSE)	1.24173
962	11	0.525302	Myozenin-2 (MYOZ2_MOUSE)	1.0954
963	10	0.525422	Laminin subunit beta-2 (LAMB2_MOUSE)	0.93634
964	6	0.525617	Serine/threonine-protein phosphatase 2B catalytic subunit alpha isoform (PP2BA_MOUSE)	1.08883
965	2	0.529188	Phosphoenolpyruvate carboxykinase, cytosolic [GTP] (PCKGC_MOUSE)	2.67977
966	4	0.529224	Serine/threonine-protein phosphatase 2B catalytic subunit beta isoform (PP2BB_MOUSE)	1.09985
967	4	0.529721	Cytochrome c oxidase subunit 6B1 (CX6B1_MOUSE)	0.955595
968	3	0.530421	Echinoderm microtubule-associated protein-like 1 (EMAL1_MOUSE)	0.918179
969	7	0.530579	Ankyrin-3 (ANK3_MOUSE)	1.08126
970	3	0.531511	B-cell receptor-associated protein 31 (BAP31_MOUSE)	0.915359
971	4	0.531521	Dolichyl-diphosphooligosaccharide--protein glycosyltransferase 48 kDa subunit (OST48_MOUSE)	1.05371
972	5	0.534289	Ubiquitin-conjugating enzyme E2 variant 1 (UB2V1_MOUSE)	1.03831
973	6	0.535618	Heat shock protein beta-8 (HSPB8_MOUSE)	1.06911
974	2	0.536869	Monocarboxylate transporter 4 (MOT4_MOUSE)	1.24604
975	4	0.537206	26S proteasome non-ATPase regulatory subunit 4 (PSMD4_MOUSE)	1.06445
976	3	0.539032	Methionine--tRNA ligase, cytoplasmic (SYMC_MOUSE)	1.12981
977	4	0.539051	Thioredoxin, mitochondrial (THIOM_MOUSE)	1.0994
978	22	0.539093	Voltage-dependent calcium channel subunit alpha-2/delta-1 (CA2D1_MOUSE)	0.922841
979	2	0.5409	Caveolin-1 (CAV1_MOUSE)	1.09367
980	39	0.543573	Elongation factor 2 (EF2_MOUSE)	1.05878
981	2	0.544354	S-phase kinase-associated protein 1 (SKP1_MOUSE)	1.04547
982	3	0.54541	Pyridoxal kinase (PDXK_MOUSE)	1.08953
983	9	0.549185	Histidine triad nucleotide-binding protein 1 (HINT1_MOUSE)	1.09529
984	2	0.550307	ATP-binding cassette sub-family F member 2 (ABCF2_MOUSE)	0.943923
985	7	0.550924	D-dopachrome decarboxylase (DOPD_MOUSE)	1.05087
986	4	0.551198	NADH dehydrogenase [ubiquinone] 1 subunit C2 (NDUC2_MOUSE)	0.917569
987	6	0.551371	Clustered mitochondria protein homolog (CLU_MOUSE)	0.888753
988	2	0.552138	Calcineurin-like phosphoesterase domain-containing protein 1 (CPPED_MOUSE)	1.08879
989	21	0.554022	Glycerol-3-phosphate dehydrogenase, mitochondrial (GPDM_MOUSE)	1.06049
990	2	0.55404	Histone-lysine N-methyltransferase SETD7 (SETD7_MOUSE)	1.08847
991	3	0.555331	Transmembrane anterior posterior transformation protein 1 (TAPT1_MOUSE)	0.857553
992	9	0.556833	3-hydroxyisobutyrate dehydrogenase, mitochondrial (3HIDH_MOUSE)	0.941645
993	26	0.557007	Ubiquitin-like modifier-activating enzyme 1 (UBA1_MOUSE)	1.03095
994	2	0.557159	Importin subunit alpha-5 (IMA5_MOUSE)	1.05348
995	10	0.55749	Dihydropyrimidinase-related protein 2 (DPYL2_MOUSE)	1.0825
996	13	0.557608	NADH dehydrogenase [ubiquinone] 1 alpha subcomplex subunit 12 (NDUAC_MOUSE)	0.951806
997	9	0.559142	Long-chain fatty acid transport protein 1 (S27A1_MOUSE)	1.08356
998	4	0.560845	Tubulin beta-2A chain (TBB2A_MOUSE)	1.08449
999	11	0.561024	Myosin light chain 6B (MYL6B_MOUSE)	1.1863
1000	9	0.562439	Heat shock protein HSP 90-alpha (HS90A_MOUSE)	1.05208
1001	6	0.56295	NADH dehydrogenase [ubiquinone] iron-sulfur protein 7, mitochondrial (NDUS7_MOUSE)	0.963452
1002	10	0.563316	Integrin beta-1 (ITB1_MOUSE)	1.04555
1003	6	0.563907	Fibromodulin (FMOD_MOUSE)	1.19516
1004	3	0.565302	40S ribosomal protein S10 (RS10_MOUSE)	1.06276
1005	2	0.568013	LYR motif-containing protein 4 (LYRM4_MOUSE)	1.03001
1006	29	0.568351	Actin, alpha skeletal muscle (ACTS_MOUSE)	0.940307
1007	56	0.568386	2-oxoglutarate dehydrogenase, mitochondrial (ODO1_MOUSE)	0.960406
1008	4	0.56869	Histidine--tRNA ligase, cytoplasmic (SYHC_MOUSE)	0.898497
1009	17	0.56881	Electron transfer flavoprotein subunit beta (ETFB_MOUSE)	0.938565
1010	12	0.569287	T-complex protein 1 subunit alpha (TCPA_MOUSE)	1.08644
1011	6	0.569353	Mitochondrial import inner membrane translocase subunit TIM44 (TIM44_MOUSE)	0.970922
1012	31	0.569701	Cardiomyopathy-associated protein 5 (CMYA5_MOUSE)	0.927321
1013	30	0.573017	Cytochrome b-c1 complex subunit 1, mitochondrial (QCR1_MOUSE)	0.952881
1014	7	0.574124	Bisphosphoglycerate mutase (PMGE_MOUSE)	1.11043
1015	3	0.574968	Methionine aminopeptidase 2 (MAP2_MOUSE)	1.11088
1016	2	0.57555	Signal transducer and activator of transcription 3 (STAT3_MOUSE)	1.94903
1017	2	0.576755	Glutamate--cysteine ligase regulatory subunit (GSH0_MOUSE)	1.22057
1018	2	0.57719	Methionine adenosyltransferase 2 subunit beta (MAT2B_MOUSE)	1.06302
1019	4	0.578074	Proteasome subunit beta type-5 (PSB5_MOUSE)	1.0734
1020	6	0.579477	Protein prune homolog (PRUNE_MOUSE)	1.04796
1021	2	0.579571	ATP synthase subunit epsilon, mitochondrial (ATP5E_MOUSE)	0.933157
1022	4	0.581129	Carbonyl reductase family member 4 (CBR4_MOUSE)	1.07158
1023	6	0.581213	Nucleolar protein 3 (NOL3_MOUSE)	1.04017
1024	5	0.581551	Reticulon-4 (RTN4_MOUSE)	1.04122
1025	16	0.58156	Ankyrin repeat domain-containing protein 2 (ANKR2_MOUSE)	1.06125
1026	9	0.582165	10 kDa heat shock protein, mitochondrial (CH10_MOUSE)	0.939507
1027	3	0.58228	Gephyrin (GEPH_MOUSE)	0.940375
1028	4	0.583226	Dual specificity mitogen-activated protein kinase kinase 4 (MP2K4_MOUSE)	1.04878
1029	20	0.584301	Medium-chain specific acyl-CoA dehydrogenase, mitochondrial (ACADM_MOUSE)	0.948346
1030	5	0.585403	Ubiquitin-conjugating enzyme E2 K (UBE2K_MOUSE)	1.03413
1031	8	0.585458	Eukaryotic translation initiation factor 5A-1 (IF5A1_MOUSE)	1.08424
1032	3	0.585509	UPF0587 protein C1orf123 homolog (CA123_MOUSE)	1.07495
1033	8	0.587191	Short/branched chain specific acyl-CoA dehydrogenase, mitochondrial (ACDSB_MOUSE)	0.951131
1034	4	0.587485	Regulator of microtubule dynamics protein 1 (RMD1_MOUSE)	0.954411
1035	6	0.587498	Protein-cysteine N-palmitoyltransferase HHAT-like protein (HHATL_MOUSE)	0.940576
1036	16	0.590196	Myc box-dependent-interacting protein 1 (BIN1_MOUSE)	1.03734
1037	3	0.59025	Macrophage migration inhibitory factor (MIF_MOUSE)	1.04052
1038	4	0.592192	UPF0364 protein C6orf211 homolog (CF211_MOUSE)	1.07684
1039	2	0.592483	CDGSH iron-sulfur domain-containing protein 3, mitochondrial (CISD3_MOUSE)	1.23887
1040	2	0.593409	Fibulin-1 (FBLN1_MOUSE)	1.07984
1041	13	0.594134	T-complex protein 1 subunit gamma (TCPG_MOUSE)	0.955898
1042	12	0.596544	Propionyl-CoA carboxylase beta chain, mitochondrial (PCCB_MOUSE)	0.955995
1043	5	0.597555	Endonuclease G, mitochondrial (NUCG_MOUSE)	1.12613
1044	3	0.598846	Inositol monophosphatase 1 (IMPA1_MOUSE)	1.10719
1045	3	0.599121	Barrier-to-autointegration factor (BAF_MOUSE)	0.92912
1046	2	0.599273	Aggrecan core protein (PGCA_MOUSE)	0.572689
1047	3	0.601222	Probable threonine--tRNA ligase 2, cytoplasmic (SYTC2_MOUSE)	0.916318
1048	15	0.601988	Ankyrin-1 (ANK1_MOUSE)	1.04852
1049	3	0.602331	NEDD8-activating enzyme E1 regulatory subunit (ULA1_MOUSE)	1.06584
1050	12	0.602552	Peroxiredoxin-5, mitochondrial (PRDX5_MOUSE)	0.96446
1051	5	0.602998	Annexin A7 (ANXA7_MOUSE)	0.964368
1052	8	0.604732	cAMP-dependent protein kinase type II-alpha regulatory subunit (KAP2_MOUSE)	0.932213
1053	3	0.604737	40S ribosomal protein S13 (RS13_MOUSE)	1.07172
1054	3	0.606969	Tyrosine-protein phosphatase non-receptor type 11 (PTN11_MOUSE)	1.05456
1055	5	0.608968	Destrin (DEST_MOUSE)	0.95982
1056	5	0.609869	Mitochondrial carrier homolog 2 (MTCH2_MOUSE)	0.928772
1057	20	0.61149	Probable C->U-editing enzyme APOBEC-2 (ABEC2_MOUSE)	1.05011
1058	2	0.611727	Single-stranded DNA-binding protein, mitochondrial (SSBP_MOUSE)	1.09242
1059	20	0.612076	Protein DJ-1 (PARK7_MOUSE)	1.04859
1060	3	0.61391	Frataxin, mitochondrial (FRDA_MOUSE)	0.911209
1061	14	0.615059	von Willebrand factor A domain-containing protein 5A (VMA5A_MOUSE)	1.03698
1062	3	0.61572	Mitochondrial brown fat uncoupling protein 1 (UCP1_MOUSE)	2.69703
1063	2	0.61587	Hydroxyacid-oxoacid transhydrogenase, mitochondrial (HOT_MOUSE)	1.12023
1064	3	0.616746	Tubulin beta-5 chain (TBB5_MOUSE)	1.08557
1065	16	0.617062	Kinesin-1 heavy chain (KINH_MOUSE)	1.05963
1066	7	0.617131	DnaJ homolog subfamily B member 4 (DNJB4_MOUSE)	0.962682
1067	22	0.617149	Leucine-rich PPR motif-containing protein, mitochondrial (LPPRC_MOUSE)	0.931496
1068	20	0.618178	Nebulin-related-anchoring protein (NRAP_MOUSE)	0.960465
1069	4	0.618667	Glutaryl-CoA dehydrogenase, mitochondrial (GCDH_MOUSE)	0.955079
1070	2	0.618782	Methionine-R-sulfoxide reductase B3, mitochondrial (MSRB3_MOUSE)	0.899329
1071	2	0.619962	SPRY domain-containing protein 4 (SPRY4_MOUSE)	1.08611
1072	27	0.620811	Kelch-like protein 41 (KLH41_MOUSE)	1.03514
1073	27	0.622018	Basement membrane-specific heparan sulfate proteoglycan core protein (PGBM_MOUSE)	0.955909
1074	37	0.623528	Calcium-binding mitochondrial carrier protein Aralar1 (CMC1_MOUSE)	1.06546
1075	2	0.623726	BCL2/adenovirus E1B 19 kDa protein-interacting protein 3 (BNIP3_MOUSE)	0.955172
1076	2	0.62417	NEDD8-activating enzyme E1 catalytic subunit (UBA3_MOUSE)	1.1137
1077	10	0.624965	A-kinase anchor protein 12 (AKA12_MOUSE)	0.903507
1078	8	0.625887	Tripeptidyl-peptidase 2 (TPP2_MOUSE)	1.06788
1079	15	0.626303	Murinoglobulin-1 (MUG1_MOUSE)	1.08204
1080	8	0.626334	Lon protease homolog, mitochondrial (LONM_MOUSE)	1.03076
1081	10	0.626692	Prohibitin-2 (PHB2_MOUSE)	0.958011
1082	11	0.62851	NADH dehydrogenase [ubiquinone] 1 beta subcomplex subunit 7 (NDUB7_MOUSE)	0.959001
1083	2	0.631026	Inosine triphosphate pyrophosphatase (ITPA_MOUSE)	1.05345
1084	13	0.632549	Delta-1-pyrroline-5-carboxylate dehydrogenase, mitochondrial (AL4A1_MOUSE)	0.948491
1085	3	0.6333	S-methyl-5'-thioadenosine phosphorylase (MTAP_MOUSE)	1.03661
1086	2	0.634402	Leucine-rich repeat-containing protein 47 (LRC47_MOUSE)	1.08961
1087	5	0.634944	Nuclear migration protein nudC (NUDC_MOUSE)	0.906783
1088	35	0.636233	3-ketoacyl-CoA thiolase, mitochondrial (THIM_MOUSE)	0.957081
1089	8	0.636467	Voltage-dependent L-type calcium channel subunit beta-1 (CACB1_MOUSE)	0.965077
1090	57	0.636484	Nascent polypeptide-associated complex subunit alpha, muscle-specific form (NACAM_MOUSE)	0.939259
1091	41	0.637539	Troponin T, fast skeletal muscle (TNNT3_MOUSE)	0.972337
1092	2	0.638886	Aspartyl/asparaginyl beta-hydroxylase (ASPH_MOUSE)	1.06083
1093	3	0.639871	Signal transducer and activator of transcription 5B (STA5B_MOUSE)	0.965258
1094	19	0.64021	Short-chain specific acyl-CoA dehydrogenase, mitochondrial (ACADS_MOUSE)	0.955953
1095	2	0.640783	Leiomodin-2 (LMOD2_MOUSE)	1.0961
1096	11	0.641027	Tyrosine--tRNA ligase, cytoplasmic (SYYC_MOUSE)	0.979185
1097	7	0.641457	Prothrombin (THRB_MOUSE)	1.26548
1098	106	0.641523	Myomesin-1 (MYOM1_MOUSE)	0.916239
1099	31	0.6417	Isocitrate dehydrogenase [NADP], mitochondrial (IDHP_MOUSE)	0.95142
1100	6	0.644237	Malonyl-CoA decarboxylase, mitochondrial (DCMC_MOUSE)	1.1013
1101	4	0.64625	Geranylgeranyl transferase type-2 subunit alpha (PGTA_MOUSE)	0.924275
1102	10	0.646263	Dihydropteridine reductase (DHPR_MOUSE)	0.947148
1103	3	0.646769	Neudesin (NENF_MOUSE)	0.913057
1104	20	0.648259	Collagen alpha-1(VI) chain (CO6A1_MOUSE)	1.1984
1105	2	0.648854	Target of Myb protein 1 (TOM1_MOUSE)	0.959347
1106	18	0.649366	Elongation factor 1-alpha 2 (EF1A2_MOUSE)	0.977977
1107	4	0.649571	Mth938 domain-containing protein (AAMDC_MOUSE)	1.06944
1108	38	0.649746	Trifunctional enzyme subunit beta, mitochondrial (ECHB_MOUSE)	0.965314
1109	19	0.65095	Aldehyde dehydrogenase, mitochondrial (ALDH2_MOUSE)	0.946709
1110	19	0.652998	Carnitine O-palmitoyltransferase 2, mitochondrial (CPT2_MOUSE)	1.04903
1111	121	0.653377	Ryanodine receptor 1 (RYR1_MOUSE)	0.962286
1112	2	0.654965	Dual specificity mitogen-activated protein kinase kinase 1 (MP2K1_MOUSE)	0.951772
1113	13	0.655105	Dynamin-1-like protein (DNM1L_MOUSE)	0.887858
1114	18	0.655447	Propionyl-CoA carboxylase alpha chain, mitochondrial (PCCA_MOUSE)	1.04322
1115	4	0.657567	Peroxisomal multifunctional enzyme type 2 (DHB4_MOUSE)	1.13639
1116	3	0.657804	Hypoxia-inducible factor 1-alpha inhibitor (HIF1N_MOUSE)	0.943075
1117	3	0.657973	Leucine--tRNA ligase, cytoplasmic (SYLC_MOUSE)	1.03921
1118	10	0.661213	Mannose-6-phosphate isomerase (MPI_MOUSE)	0.937424
1119	2	0.663308	60S ribosomal protein L19 (RL19_MOUSE)	1.05625
1120	3	0.663616	Fat storage-inducing transmembrane protein 1 (FITM1_MOUSE)	1.13492
1121	3	0.663905	UPF0568 protein C14orf166 homolog (CN166_MOUSE)	1.02934
1122	14	0.664218	Tropomyosin alpha-1 chain (TPM1_MOUSE)	0.954905
1123	4	0.667811	Serine/threonine-protein kinase SBK2 (SBK2_MOUSE)	0.963159
1124	3	0.668697	Phosphatidylinositol transfer protein alpha isoform (PIPNA_MOUSE)	1.05145
1125	5	0.668994	Mitochondrial import inner membrane translocase subunit Tim13 (TIM13_MOUSE)	0.970389
1126	11	0.669953	Adenosylhomocysteinase (SAHH_MOUSE)	1.04019
1127	12	0.670411	Radixin (RADI_MOUSE)	0.982334
1128	18	0.670682	Stress-induced-phosphoprotein 1 (STIP1_MOUSE)	0.963677
1129	72	0.671326	Alpha-actinin-2 (ACTN2_MOUSE)	0.975276
1130	8	0.671353	ATP-dependent (S)-NAD(P)H-hydrate dehydratase (NNRD_MOUSE)	1.028
1131	8	0.671877	Y-box-binding protein 3 (YBOX3_MOUSE)	1.03651
1132	23	0.673651	Succinyl-CoA:3-ketoacid coenzyme A transferase 1, mitochondrial (SCOT1_MOUSE)	1.07965
1133	4	0.674419	Protein FAM162A (F162A_MOUSE)	1.0596
1134	8	0.675258	Acyl-coenzyme A thioesterase 2, mitochondrial (ACOT2_MOUSE)	1.04326
1135	4	0.676623	DCN1-like protein 2 (DCNL2_MOUSE)	0.961428
1136	13	0.677337	Calpastatin (ICAL_MOUSE)	0.974425
1137	2	0.677844	Isochorismatase domain-containing protein 1 (ISOC1_MOUSE)	0.959185
1138	4	0.678108	Laminin subunit alpha-4 (LAMA4_MOUSE)	1.08038
1139	2	0.678491	60S ribosomal protein L26 (RL26_MOUSE)	0.97502
1140	6	0.679173	26S proteasome non-ATPase regulatory subunit 3 (PSMD3_MOUSE)	1.0184
1141	4	0.680063	Cytochrome b-c1 complex subunit 8 (QCR8_MOUSE)	0.969258
1142	4	0.680821	Sodium/potassium-transporting ATPase subunit beta-2 (AT1B2_MOUSE)	1.0979
1143	3	0.680897	Protein LZIC (LZIC_MOUSE)	0.961161
1144	4	0.681358	Protein QIL1 (QIL1_MOUSE)	0.95773
1145	8	0.6817	[Pyruvate dehydrogenase [acetyl-transferring]]-phosphatase 1, mitochondrial (PDP1_MOUSE)	1.02539
1146	11	0.68321	Carbonyl reductase [NADPH] 1 (CBR1_MOUSE)	1.04577
1147	2	0.684547	Actin-like protein 6A (ACL6A_MOUSE)	0.950926
1148	8	0.685582	Mitochondrial antiviral-signaling protein (MAVS_MOUSE)	0.936009
1149	93	0.685928	Glyceraldehyde-3-phosphate dehydrogenase (G3P_MOUSE)	0.950498
1150	5	0.686047	Bcl-2-like protein 13 (B2L13_MOUSE)	0.972854
1151	13	0.687934	Adenylosuccinate lyase (PUR8_MOUSE)	1.05118
1152	4	0.688368	Persulfide dioxygenase ETHE1, mitochondrial (ETHE1_MOUSE)	0.944836
1153	4	0.688466	Small muscular protein (SMPX_MOUSE)	0.976527
1154	47	0.688563	Aspartate aminotransferase, mitochondrial (AATM_MOUSE)	0.954079
1155	5	0.68923	GrpE protein homolog 1, mitochondrial (GRPE1_MOUSE)	1.10716
1156	3	0.689946	Actin-related protein 2/3 complex subunit 5-like protein (ARP5L_MOUSE)	1.10042
1157	3	0.690236	Protein lin-7 homolog C (LIN7C_MOUSE)	1.08518
1158	3	0.690282	Signal recognition particle receptor subunit beta (SRPRB_MOUSE)	0.875443
1159	23	0.690746	Carnitine O-palmitoyltransferase 1, muscle isoform (CPT1B_MOUSE)	0.957518
1160	3	0.691641	Transcription factor A, mitochondrial (TFAM_MOUSE)	1.05593
1161	124	0.691967	Myosin-7 (MYH7_MOUSE)	0.952014
1162	2	0.692088	Cytochrome b-c1 complex subunit 9 (QCR9_MOUSE)	0.953147
1163	2	0.692681	Transmembrane emp24 domain-containing protein 9 (TMED9_MOUSE)	1.04871
1164	7	0.692735	Protein phosphatase 1 regulatory subunit 7 (PP1R7_MOUSE)	1.02214
1165	4	0.692963	Transgelin (TAGL_MOUSE)	1.02887
1166	4	0.693594	Plastin-3 (PLST_MOUSE)	1.30699
1167	2	0.694558	Purkinje cell protein 4-like protein 1 (PC4L1_MOUSE)	0.821585
1168	2	0.695117	[Protein ADP-ribosylarginine] hydrolase (ADPRH_MOUSE)	1.02738
1169	4	0.695194	28 kDa heat- and acid-stable phosphoprotein (HAP28_MOUSE)	1.04817
1170	13	0.697833	Fragile X mental retardation syndrome-related protein 1 (FXR1_MOUSE)	1.0646
1171	5	0.698505	Complement component 1 Q subcomponent-binding protein, mitochondrial (C1QBP_MOUSE)	1.05219
1172	8	0.699209	Thioredoxin (THIO_MOUSE)	1.05411
1173	5	0.700768	NADH dehydrogenase [ubiquinone] 1 alpha subcomplex subunit 5 (NDUA5_MOUSE)	0.979261
1174	10	0.701341	Microtubule-associated protein tau (TAU_MOUSE)	1.05392
1175	3	0.701401	Saccharopine dehydrogenase-like oxidoreductase (SCPDL_MOUSE)	0.937904
1176	21	0.701452	WD repeat-containing protein 1 (WDR1_MOUSE)	1.02783
1177	15	0.701867	Calsequestrin-2 (CASQ2_MOUSE)	0.967532
1178	2	0.703418	Methylthioribose-1-phosphate isomerase (MTNA_MOUSE)	1.04227
1179	4	0.704859	NADH dehydrogenase [ubiquinone] 1 alpha subcomplex subunit 11 (NDUAB_MOUSE)	0.897303
1180	6	0.705494	DnaJ homolog subfamily A member 3, mitochondrial (DNJA3_MOUSE)	0.95227
1181	6	0.706879	Thimet oligopeptidase (THOP1_MOUSE)	0.950356
1182	6	0.707298	Wolframin (WFS1_MOUSE)	1.05034
1183	25	0.70747	Perilipin-4 (PLIN4_MOUSE)	0.957256
1184	8	0.707569	Protein 4.1 (41_MOUSE)	1.04522
1185	2	0.707596	Coiled-coil-helix-coiled-coil-helix domain-containing protein 2, mitochondrial (CHCH2_MOUSE)	0.950804
1186	12	0.707934	SH3 domain-binding glutamic acid-rich protein (SH3BG_MOUSE)	1.03546
1187	6	0.709567	Tubulin alpha-8 chain (TBA8_MOUSE)	1.02355
1188	13	0.709834	Methylcrotonoyl-CoA carboxylase subunit alpha, mitochondrial (MCCA_MOUSE)	1.06479
1189	11	0.712385	Cysteine and glycine-rich protein 3 (CSRP3_MOUSE)	0.923308
1190	10	0.712439	Myozenin-3 (MYOZ3_MOUSE)	0.96231
1191	3	0.712606	Secernin-2 (SCRN2_MOUSE)	0.952742
1192	5	0.713315	Succinate dehydrogenase cytochrome b560 subunit, mitochondrial (C560_MOUSE)	1.06114
1193	5	0.717277	Omega-amidase NIT2 (NIT2_MOUSE)	1.04049
1194	5	0.720001	Transcription elongation factor B polypeptide 1 (ELOC_MOUSE)	1.03747
1195	8	0.720207	Glycine--tRNA ligase (SYG_MOUSE)	1.03206
1196	5	0.720216	26S proteasome non-ATPase regulatory subunit 7 (PSMD7_MOUSE)	0.95512
1197	2	0.720862	SPARC (SPRC_MOUSE)	0.719446
1198	2	0.721124	60S ribosomal protein L22 (RL22_MOUSE)	1.05531
1199	13	0.721421	Nicotinamide phosphoribosyltransferase (NAMPT_MOUSE)	1.02863
1200	39	0.722152	Myotilin (MYOTI_MOUSE)	0.950524
1201	5	0.723964	Proteasome subunit beta type-6 (PSB6_MOUSE)	0.752519
1202	4	0.724307	2',3'-cyclic-nucleotide 3'-phosphodiesterase (CN37_MOUSE)	0.917374
1203	5	0.724605	40S ribosomal protein S7 (RS7_MOUSE)	1.07238
1204	3	0.726524	NADH-cytochrome b5 reductase 1 (NB5R1_MOUSE)	1.06209
1205	3	0.726591	Glycogen phosphorylase, brain form (PYGB_MOUSE)	1.05708
1206	11	0.728789	Calmodulin (CALM_MOUSE)	1.02298
1207	2	0.73159	Trimeric intracellular cation channel type A (TM38A_MOUSE)	0.970482
1208	8	0.731677	Plasminogen activator inhibitor 1 RNA-binding protein (PAIRB_MOUSE)	1.08632
1209	13	0.732221	Junctophilin-1 (JPH1_MOUSE)	0.943969
1210	3	0.732542	Ubiquitin carboxyl-terminal hydrolase 47 (UBP47_MOUSE)	1.07092
1211	10	0.732628	C-1-tetrahydrofolate synthase, cytoplasmic (C1TC_MOUSE)	1.03978
1212	3	0.733911	Alpha-methylacyl-CoA racemase (AMACR_MOUSE)	1.05651
1213	15	0.734018	ATP synthase subunit d, mitochondrial (ATP5H_MOUSE)	0.973485
1214	9	0.734588	Alpha-aminoadipic semialdehyde dehydrogenase (AL7A1_MOUSE)	0.929852
1215	6	0.73526	Enoyl-CoA delta isomerase 2, mitochondrial (ECI2_MOUSE)	0.960877
1216	3	0.738643	NAD(P)H-hydrate epimerase (NNRE_MOUSE)	0.895188
1217	3	0.738953	2-methoxy-6-polyprenyl-1,4-benzoquinol methylase, mitochondrial (COQ5_MOUSE)	1.04295
1218	42	0.740229	Long-chain-fatty-acid--CoA ligase 1 (ACSL1_MOUSE)	1.0197
1219	14	0.740347	Beta-taxilin (TXLNB_MOUSE)	1.05197
1220	17	0.741323	Cytoplasmic dynein 1 heavy chain 1 (DYHC1_MOUSE)	1.06651
1221	2	0.741756	ATP-dependent RNA helicase A (DHX9_MOUSE)	1.80058
1222	3	0.742537	Nidogen-2 (NID2_MOUSE)	0.979746
1223	55	0.742908	Dystrophin (DMD_MOUSE)	0.97888
1224	4	0.743309	2-oxoisovalerate dehydrogenase subunit beta, mitochondrial (ODBB_MOUSE)	0.983966
1225	27	0.744123	Dihydrolipoyl dehydrogenase, mitochondrial (DLDH_MOUSE)	0.977782
1226	5	0.744719	Inter-alpha-trypsin inhibitor heavy chain H1 (ITIH1_MOUSE)	0.961204
1227	6	0.746599	DnaJ homolog subfamily A member 2 (DNJA2_MOUSE)	1.02051
1228	6	0.747511	Alpha/beta hydrolase domain-containing protein 11 (ABHDB_MOUSE)	1.01081
1229	3	0.747723	COP9 signalosome complex subunit 5 (CSN5_MOUSE)	1.03562
1230	3	0.747821	Aminoacylase-1 (ACY1_MOUSE)	0.916142
1231	3	0.748863	Ig alpha chain C region (IGHA_MOUSE)	0.930024
1232	2	0.750006	Transmembrane protein 261 (TM261_MOUSE)	1.04469
1233	12	0.753151	2,4-dienoyl-CoA reductase, mitochondrial (DECR_MOUSE)	0.980768
1234	13	0.753244	Peroxiredoxin-6 (PRDX6_MOUSE)	1.03152
1235	8	0.754099	Alanine aminotransferase 1 (ALAT1_MOUSE)	0.978007
1236	6	0.754859	Density-regulated protein (DENR_MOUSE)	1.03915
1237	3	0.754966	Prostaglandin E synthase 2 (PGES2_MOUSE)	1.04474
1238	10	0.755492	Heat shock protein 105 kDa (HS105_MOUSE)	1.07245
1239	10	0.756056	Methylmalonyl-CoA mutase, mitochondrial (MUTA_MOUSE)	0.962984
1240	5	0.756122	Dual specificity protein phosphatase 23 (DUS23_MOUSE)	1.03638
1241	6	0.756921	Mitochondrial carnitine/acylcarnitine carrier protein (MCAT_MOUSE)	0.979994
1242	9	0.756968	Acylamino-acid-releasing enzyme (APEH_MOUSE)	1.04173
1243	10	0.75755	Phospholipase A-2-activating protein (PLAP_MOUSE)	1.01989
1244	4	0.757905	Ribose-phosphate pyrophosphokinase 1 (PRPS1_MOUSE)	0.976741
1245	7	0.758394	26S protease regulatory subunit 4 (PRS4_MOUSE)	1.02859
1246	37	0.761596	Succinate dehydrogenase [ubiquinone] flavoprotein subunit, mitochondrial (DHSA_MOUSE)	0.980813
1247	6	0.762327	Protein phosphatase 1 regulatory subunit 1A (PPR1A_MOUSE)	0.964454
1248	14	0.764141	Heterogeneous nuclear ribonucleoprotein K (HNRPK_MOUSE)	1.07574
1249	2	0.7659	Farnesyl pyrophosphate synthase (FPPS_MOUSE)	0.993334
1250	43	0.766524	LIM domain-binding protein 3 (LDB3_MOUSE)	0.976547
1251	2	0.766807	Myb-binding protein 1A (MBB1A_MOUSE)	1.0699
1252	2	0.768312	Malectin (MLEC_MOUSE)	1.03333
1253	9	0.77045	Glutaredoxin-3 (GLRX3_MOUSE)	0.9739
1254	6	0.770471	Cullin-5 (CUL5_MOUSE)	0.987365
1255	11	0.771692	Coagulation factor XIII A chain (F13A_MOUSE)	1.02732
1256	15	0.772237	3-hydroxyisobutyryl-CoA hydrolase, mitochondrial (HIBCH_MOUSE)	1.01696
1257	2	0.772616	Alpha-1-antitrypsin 1-5 (A1AT5_MOUSE)	1.17334
1258	3	0.773425	Mitochondrial-processing peptidase subunit alpha (MPPA_MOUSE)	1.05436
1259	5	0.774209	Tropomodulin-1 (TMOD1_MOUSE)	1.06593
1260	3	0.774994	Alpha-2-macroglobulin receptor-associated protein (AMRP_MOUSE)	1.03962
1261	5	0.775864	Tubulin alpha-4A chain (TBA4A_MOUSE)	0.984356
1262	30	0.777127	AMP deaminase 1 (AMPD1_MOUSE)	1.02118
1263	4	0.777764	Mitochondrial import inner membrane translocase subunit Tim9 (TIM9_MOUSE)	0.998623
1264	32	0.777909	Heat shock cognate 71 kDa protein (HSP7C_MOUSE)	0.985724
1265	3	0.778363	Haloacid dehalogenase-like hydrolase domain-containing protein 2 (HDHD2_MOUSE)	1.03481
1266	2	0.778983	Bis(5'-nucleosyl)-tetraphosphatase [asymmetrical] (AP4A_MOUSE)	0.97695
1267	9	0.781034	[Pyruvate dehydrogenase (acetyl-transferring)] kinase isozyme 2, mitochondrial (PDK2_MOUSE)	0.971892
1268	2	0.781892	Proteasomal ubiquitin receptor ADRM1 (ADRM1_MOUSE)	0.966783
1269	13	0.782146	Hydroxyacyl-coenzyme A dehydrogenase, mitochondrial (HCDH_MOUSE)	0.974812
1270	2	0.782873	NADH dehydrogenase [ubiquinone] 1 alpha subcomplex subunit 3 (NDUA3_MOUSE)	1.02157
1271	5	0.782984	Filamin-B (FLNB_MOUSE)	0.993615
1272	5	0.784114	Protein FAM114A2 (F1142_MOUSE)	1.03497
1273	29	0.784935	Fumarate hydratase, mitochondrial (FUMH_MOUSE)	0.974763
1274	2	0.784976	39S ribosomal protein L11, mitochondrial (RM11_MOUSE)	0.959123
1275	2	0.786562	COP9 signalosome complex subunit 1 (CSN1_MOUSE)	1.01505
1276	3	0.78784	Ribosome-releasing factor 2, mitochondrial (RRF2M_MOUSE)	1.04181
1277	10	0.787912	26S protease regulatory subunit 10B (PRS10_MOUSE)	1.0208
1278	2	0.788455	Collagen alpha-2(I) chain (CO1A2_MOUSE)	1.42248
1279	4	0.788637	Histidine triad nucleotide-binding protein 2, mitochondrial (HINT2_MOUSE)	1.05391
1280	2	0.789456	Cytochrome b5 type B (CYB5B_MOUSE)	1.01442
1281	10	0.789909	Ubiquinone biosynthesis monooxygenase COQ6 (COQ6_MOUSE)	1.08321
1282	13	0.790627	Calpain-1 catalytic subunit (CAN1_MOUSE)	0.982638
1283	5	0.791395	Programmed cell death protein 5 (PDCD5_MOUSE)	0.979042
1284	3	0.792079	Mitochondrial import inner membrane translocase subunit TIM50 (TIM50_MOUSE)	1.02576
1285	7	0.792422	Proteasome subunit beta type-4 (PSB4_MOUSE)	0.9765
1286	4	0.792632	ATP-dependent RNA helicase DDX19A (DD19A_MOUSE)	1.03036
1287	7	0.792822	NADH dehydrogenase [ubiquinone] iron-sulfur protein 3, mitochondrial (NDUS3_MOUSE)	0.98889
1288	13	0.793308	1,4-alpha-glucan-branching enzyme (GLGB_MOUSE)	1.03219
1289	25	0.794251	Tropomyosin beta chain (TPM2_MOUSE)	0.976728
1290	11	0.79739	Glycogenin-1 (GLYG_MOUSE)	1.03734
1291	11	0.797628	Mitochondrial 2-oxoglutarate/malate carrier protein (M2OM_MOUSE)	1.02176
1292	2	0.799613	Acylpyruvase FAHD1, mitochondrial (FAHD1_MOUSE)	0.938205
1293	18	0.805962	Elongation factor Tu, mitochondrial (EFTU_MOUSE)	0.990256
1294	7	0.806021	Sodium/potassium-transporting ATPase subunit beta-1 (AT1B1_MOUSE)	0.975939
1295	21	0.808601	Protein NDRG2 (NDRG2_MOUSE)	0.978304
1296	22	0.809337	Chaperone activity of bc1 complex-like, mitochondrial (ADCK3_MOUSE)	0.986251
1297	7	0.80963	Cytochrome b-c1 complex subunit 7 (QCR7_MOUSE)	0.987454
1298	28	0.812802	Glycerol-3-phosphate dehydrogenase [NAD(+)], cytoplasmic (GPDA_MOUSE)	0.983291
1299	5	0.813451	Protein lunapark (LNP_MOUSE)	0.973448
1300	4	0.816158	Methylglutaconyl-CoA hydratase, mitochondrial (AUHM_MOUSE)	1.02963
1301	32	0.818199	Synaptopodin-2 (SYNP2_MOUSE)	0.964355
1302	4	0.822045	Quinone oxidoreductase (QOR_MOUSE)	0.967962
1303	13	0.82508	Obg-like ATPase 1 (OLA1_MOUSE)	0.984665
1304	2	0.826016	Cytochrome c oxidase protein 20 homolog (COX20_MOUSE)	1.02768
1305	7	0.826245	Ubiquitin carboxyl-terminal hydrolase isozyme L3 (UCHL3_MOUSE)	0.964577
1306	3	0.827184	Cysteine-rich with EGF-like domain protein 1 (CREL1_MOUSE)	0.982881
1307	4	0.827425	Biliverdin reductase A (BIEA_MOUSE)	0.952464
1308	4	0.82756	Acyl-CoA dehydrogenase family member 9, mitochondrial (ACAD9_MOUSE)	1.02295
1309	2	0.829425	Glutaredoxin-1 (GLRX1_MOUSE)	0.972929
1310	5	0.829761	Nuclear transport factor 2 (NTF2_MOUSE)	0.962953
1311	4	0.830669	Glutathione S-transferase omega-1 (GSTO1_MOUSE)	1.01189
1312	14	0.830889	Myopalladin (MYPN_MOUSE)	0.967982
1313	7	0.832744	Serine/threonine-protein kinase OSR1 (OXSR1_MOUSE)	1.02494
1314	13	0.834172	Serine protease inhibitor A3K (SPA3K_MOUSE)	1.03561
1315	4	0.835489	Peptidyl-prolyl cis-trans isomerase FKBP1A (FKB1A_MOUSE)	1.05912
1316	17	0.835756	Succinyl-CoA ligase [ADP/GDP-forming] subunit alpha, mitochondrial (SUCA_MOUSE)	0.992653
1317	29	0.836422	Hexokinase-2 (HXK2_MOUSE)	0.984078
1318	20	0.83729	Aldose reductase (ALDR_MOUSE)	0.978676
1319	41	0.837319	Malate dehydrogenase, mitochondrial (MDHM_MOUSE)	0.974294
1320	9	0.837613	SUN domain-containing protein 2 (SUN2_MOUSE)	0.991724
1321	8	0.837825	NADH dehydrogenase [ubiquinone] 1 beta subcomplex subunit 10 (NDUBA_MOUSE)	0.977874
1322	13	0.838268	Succinate dehydrogenase [ubiquinone] iron-sulfur subunit, mitochondrial (DHSB_MOUSE)	1.02999
1323	5	0.839238	Glutathione S-transferase A4 (GSTA4_MOUSE)	0.959515
1324	10	0.839953	Tropomodulin-4 (TMOD4_MOUSE)	1.02518
1325	8	0.841225	Mitogen-activated protein kinase 12 (MK12_MOUSE)	0.988679
1326	8	0.842496	26S protease regulatory subunit 8 (PRS8_MOUSE)	0.982098
1327	5	0.843054	14 kDa phosphohistidine phosphatase (PHP14_MOUSE)	1.03529
1328	12	0.845251	Phosphoglycolate phosphatase (PGP_MOUSE)	0.975128
1329	13	0.845495	Nidogen-1 (NID1_MOUSE)	0.980921
1330	2	0.847707	FUN14 domain-containing protein 2 (FUND2_MOUSE)	0.974897
1331	4	0.847964	Acyl-protein thioesterase 1 (LYPA1_MOUSE)	1.01453
1332	17	0.849475	ATP synthase subunit O, mitochondrial (ATPO_MOUSE)	0.992253
1333	7	0.849632	Dynactin subunit 1 (DCTN1_MOUSE)	1.03235
1334	14	0.852039	Pyruvate dehydrogenase protein X component, mitochondrial (ODPX_MOUSE)	1.01431
1335	6	0.852318	Platelet glycoprotein 4 (CD36_MOUSE)	0.989257
1336	3	0.852497	NADH dehydrogenase [ubiquinone] iron-sulfur protein 4, mitochondrial (NDUS4_MOUSE)	1.02707
1337	6	0.853919	[Pyruvate dehydrogenase (acetyl-transferring)] kinase isozyme 4, mitochondrial (PDK4_MOUSE)	0.942232
1338	5	0.854601	Lipoprotein lipase (LIPL_MOUSE)	1.04195
1339	10	0.855058	Branched-chain-amino-acid aminotransferase, mitochondrial (BCAT2_MOUSE)	1.01603
1340	15	0.855341	Ubiquinone biosynthesis protein COQ9, mitochondrial (COQ9_MOUSE)	0.986531
1341	28	0.855939	Succinyl-CoA ligase [ADP-forming] subunit beta, mitochondrial (SUCB1_MOUSE)	1.02855
1342	3	0.856054	Lactation elevated protein 1 (LACE1_MOUSE)	1.01359
1343	8	0.858609	Alcohol dehydrogenase class-3 (ADHX_MOUSE)	1.01169
1344	201	0.859029	Plectin (PLEC_MOUSE)	0.958617
1345	2	0.859329	Copper transport protein ATOX1 (ATOX1_MOUSE)	0.96542
1346	5	0.860752	Ubiquitin-conjugating enzyme E2 L3 (UB2L3_MOUSE)	0.983284
1347	4	0.861489	Dystrobrevin alpha (DTNA_MOUSE)	1.02382
1348	5	0.86175	Succinate-semialdehyde dehydrogenase, mitochondrial (SSDH_MOUSE)	1.04371
1349	18	0.862018	Protein-arginine deiminase type-2 (PADI2_MOUSE)	1.0425
1350	3	0.863812	Methylmalonyl-CoA epimerase, mitochondrial (MCEE_MOUSE)	0.99789
1351	7	0.863912	Calcium/calmodulin-dependent protein kinase type II subunit gamma (KCC2G_MOUSE)	0.990009
1352	10	0.86481	Cytosol aminopeptidase (AMPL_MOUSE)	1.04333
1353	4	0.865472	cAMP-dependent protein kinase type II-beta regulatory subunit (KAP3_MOUSE)	0.950171
1354	4	0.866739	ATP-binding cassette sub-family E member 1 (ABCE1_MOUSE)	1.02008
1355	6	0.86691	GTP-binding protein SAR1b (SAR1B_MOUSE)	0.990092
1356	2	0.867002	Ras-related protein Rab-10 (RAB10_MOUSE)	1.00254
1357	8	0.867766	Serine-threonine kinase receptor-associated protein (STRAP_MOUSE)	1.03119
1358	12	0.8679	Heat shock protein 75 kDa, mitochondrial (TRAP1_MOUSE)	0.989214
1359	9	0.868258	Heat shock protein beta-6 (HSPB6_MOUSE)	0.991589
1360	2	0.86869	Protein kinase C alpha type (KPCA_MOUSE)	0.995185
1361	3	0.868802	Enoyl-CoA hydratase domain-containing protein 3, mitochondrial (ECHD3_MOUSE)	1.12431
1362	2	0.869824	LanC-like protein 1 (LANC1_MOUSE)	0.940326
1363	9	0.871042	NSFL1 cofactor p47 (NSF1C_MOUSE)	0.98807
1364	3	0.871059	Heterogeneous nuclear ribonucleoprotein A1 (ROA1_MOUSE)	1.1544
1365	13	0.872833	Bifunctional epoxide hydrolase 2 (HYES_MOUSE)	0.966052
1366	3	0.873005	Endoplasmic reticulum resident protein 44 (ERP44_MOUSE)	1.00757
1367	2	0.873666	Uroporphyrinogen-III synthase (HEM4_MOUSE)	0.991975
1368	18	0.874144	14-3-3 protein epsilon (1433E_MOUSE)	0.985455
1369	9	0.874285	Retinal dehydrogenase 1 (AL1A1_MOUSE)	0.931713
1370	10	0.875376	Glutathione S-transferase Mu 2 (GSTM2_MOUSE)	0.962193
1371	3	0.875728	Ferritin heavy chain (FRIH_MOUSE)	1.03105
1372	28	0.876037	Citrate synthase, mitochondrial (CISY_MOUSE)	0.98953
1373	5	0.877358	Thioredoxin reductase 2, mitochondrial (TRXR2_MOUSE)	1.02941
1374	11	0.879229	ES1 protein homolog, mitochondrial (ES1_MOUSE)	0.97377
1375	5	0.879755	GTP:AMP phosphotransferase AK3, mitochondrial (KAD3_MOUSE)	0.98446
1376	2	0.879902	L-2-hydroxyglutarate dehydrogenase, mitochondrial (L2HDH_MOUSE)	1.02036
1377	67	0.880305	Myosin light chain 1/3, skeletal muscle isoform (MYL1_MOUSE)	0.986457
1378	4	0.880568	Glutathione S-transferase kappa 1 (GSTK1_MOUSE)	1.01504
1379	3	0.880578	Phosphomannomutase 2 (PMM2_MOUSE)	1.03825
1380	8	0.880661	Phosphoglucomutase-like protein 5 (PGM5_MOUSE)	1.00458
1381	3	0.881483	Keratin, type I cytoskeletal 10 (K1C10_MOUSE)	1.88369
1382	2	0.882602	2-oxoisovalerate dehydrogenase subunit alpha, mitochondrial (ODBA_MOUSE)	0.995575
1383	2	0.882877	60S ribosomal protein L35 (RL35_MOUSE)	0.988652
1384	3	0.883941	Thiosulfate sulfurtransferase (THTR_MOUSE)	0.99643
1385	4	0.884441	NFU1 iron-sulfur cluster scaffold homolog, mitochondrial (NFU1_MOUSE)	1.03758
1386	2	0.884628	Protein phosphatase 1 regulatory subunit 14C (PP14C_MOUSE)	0.949667
1387	107	0.885121	Filamin-C (FLNC_MOUSE)	0.979303
1388	2	0.885213	Ubiquitin-conjugating enzyme E2 G1 (UB2G1_MOUSE)	1.00625
1389	21	0.886751	Filamin-A (FLNA_MOUSE)	0.994795
1390	2	0.887408	GMP synthase [glutamine-hydrolyzing] (GUAA_MOUSE)	0.94696
1391	2	0.887667	Collagen alpha-2(IV) chain (CO4A2_MOUSE)	1.06328
1392	32	0.891252	Pyruvate dehydrogenase E1 component subunit alpha, somatic form, mitochondrial (ODPA_MOUSE)	0.996374
1393	5	0.892301	Peroxisomal acyl-coenzyme A oxidase 1 (ACOX1_MOUSE)	1.13971
1394	45	0.892594	6-phosphofructokinase, muscle type (K6PF_MOUSE)	1.021
1395	16	0.892653	Isovaleryl-CoA dehydrogenase, mitochondrial (IVD_MOUSE)	1.01791
1396	34	0.893465	Synemin (SYNEM_MOUSE)	0.991504
1397	4	0.893637	Activator of 90 kDa heat shock protein ATPase homolog 1 (AHSA1_MOUSE)	0.992759
1398	4	0.894131	Adipocyte plasma membrane-associated protein (APMAP_MOUSE)	1.00414
1399	2	0.894781	Bleomycin hydrolase (BLMH_MOUSE)	0.990255
1400	2	0.895903	NADH dehydrogenase [ubiquinone] 1 beta subcomplex subunit 6 (NDUB6_MOUSE)	0.895343
1401	2	0.896337	Immunoglobulin J chain (IGJ_MOUSE)	1.02032
1402	4	0.896959	Ras GTPase-activating protein-binding protein 1 (G3BP1_MOUSE)	1.03807
1403	8	0.900595	Cytochrome b-c1 complex subunit 6, mitochondrial (QCR6_MOUSE)	1.01931
1404	2	0.900855	BolA-like protein 1 (BOLA1_MOUSE)	0.983758
1405	4	0.9014	3-mercaptopyruvate sulfurtransferase (THTM_MOUSE)	1.04014
1406	2	0.902476	FAS-associated factor 1 (FAF1_MOUSE)	0.979827
1407	17	0.905479	Spectrin beta chain, non-erythrocytic 1 (SPTB2_MOUSE)	1.02088
1408	13	0.906651	Apoptosis-inducing factor 1, mitochondrial (AIFM1_MOUSE)	1.01529
1409	2	0.907407	cAMP-regulated phosphoprotein 19 (ARP19_MOUSE)	1.03091
1410	5	0.907802	Profilin-2 (PROF2_MOUSE)	1.00656
1411	4	0.90809	Low molecular weight phosphotyrosine protein phosphatase (PPAC_MOUSE)	0.995094
1412	4	0.908289	Cysteine and histidine-rich domain-containing protein 1 (CHRD1_MOUSE)	1.01077
1413	8	0.909678	Telethonin (TELT_MOUSE)	0.991373
1414	12	0.909928	Ornithine aminotransferase, mitochondrial (OAT_MOUSE)	0.987268
1415	2	0.910859	39S ribosomal protein L4, mitochondrial (RM04_MOUSE)	1.12103
1416	13	0.910947	Inorganic pyrophosphatase (IPYR_MOUSE)	0.982165
1417	21	0.912815	Synaptopodin 2-like protein (SYP2L_MOUSE)	1.00724
1418	14	0.914758	Voltage-dependent anion-selective channel protein 2 (VDAC2_MOUSE)	0.999486
1419	20	0.916758	Phosphatidylethanolamine-binding protein 1 (PEBP1_MOUSE)	0.988165
1420	2	0.917021	Insulin-degrading enzyme (IDE_MOUSE)	0.984869
1421	22	0.918472	Malate dehydrogenase, cytoplasmic (MDHC_MOUSE)	0.986101
1422	29	0.91858	Desmin (DESM_MOUSE)	1.01873
1423	3	0.919282	Ribosyldihydronicotinamide dehydrogenase [quinone] (NQO2_MOUSE)	0.989625
1424	11	0.919891	Acetyl-coenzyme A synthetase 2-like, mitochondrial (ACS2L_MOUSE)	1.02829
1425	2	0.920893	Keratin, type II cytoskeletal 1 (K2C1_MOUSE)	1.41839
1426	14	0.921553	NADH dehydrogenase [ubiquinone] flavoprotein 2, mitochondrial (NDUV2_MOUSE)	0.996404
1427	21	0.921642	Puromycin-sensitive aminopeptidase (PSA_MOUSE)	0.999192
1428	25	0.922063	78 kDa glucose-regulated protein (GRP78_MOUSE)	0.996832
1429	22	0.923494	Glutamate dehydrogenase 1, mitochondrial (DHE3_MOUSE)	0.999593
1430	9	0.92351	26S protease regulatory subunit 6A (PRS6A_MOUSE)	1.01452
1431	23	0.923647	Long-chain specific acyl-CoA dehydrogenase, mitochondrial (ACADL_MOUSE)	1.02113
1432	3	0.923814	Alpha-endosulfine (ENSA_MOUSE)	1.0424
1433	5	0.926037	[Protein ADP-ribosylarginine] hydrolase-like protein 1 (ARHL1_MOUSE)	1.02293
1434	2	0.927016	Centromere protein V (CENPV_MOUSE)	0.860962
1435	2	0.927715	Coatomer subunit alpha (COPA_MOUSE)	0.897639
1436	11	0.927983	Methylcrotonoyl-CoA carboxylase beta chain, mitochondrial (MCCB_MOUSE)	1.00519
1437	2	0.928332	DnaJ homolog subfamily C member 11 (DJC11_MOUSE)	1.02109
1438	2	0.929074	Acyl-protein thioesterase 2 (LYPA2_MOUSE)	0.991531
1439	8	0.931897	Protein NipSnap homolog 2 (NIPS2_MOUSE)	0.99295
1440	4	0.933198	Calcium/calmodulin-dependent protein kinase type II subunit alpha (KCC2A_MOUSE)	0.994401
1441	41	0.934624	L-lactate dehydrogenase A chain (LDHA_MOUSE)	0.996218
1442	2	0.934861	Protein FAM98B (FA98B_MOUSE)	1.07392
1443	3	0.934983	Ubiquitin carboxyl-terminal hydrolase 15 (UBP15_MOUSE)	0.997641
1444	3	0.936606	6-phosphofructo-2-kinase/fructose-2,6-bisphosphatase 1 (F261_MOUSE)	1.03776
1445	2	0.93788	Calcium/calmodulin-dependent protein kinase type II subunit beta (KCC2B_MOUSE)	1.00207
1446	2	0.937965	Endoplasmic reticulum aminopeptidase 1 (ERAP1_MOUSE)	0.979715
1447	3	0.939321	NADH-ubiquinone oxidoreductase chain 1 (NU1M_MOUSE)	1.01552
1448	2	0.940688	Serine/threonine-protein kinase Nek9 (NEK9_MOUSE)	1.01705
1449	17	0.942418	Myosin regulatory light chain 2, ventricular/cardiac muscle isoform (MLRV_MOUSE)	0.97791
1450	7	0.942797	NADH dehydrogenase [ubiquinone] 1 beta subcomplex subunit 8, mitochondrial (NDUB8_MOUSE)	0.978978
1451	6	0.943177	Dystroglycan (DAG1_MOUSE)	1.00308
1452	36	0.94409	Annexin A6 (ANXA6_MOUSE)	1.00844
1453	2	0.944158	Probable cysteine--tRNA ligase, mitochondrial (SYCM_MOUSE)	1.06718
1454	8	0.944672	Thioredoxin reductase 1, cytoplasmic (TRXR1_MOUSE)	1.00477
1455	3	0.945394	Acidic leucine-rich nuclear phosphoprotein 32 family member E (AN32E_MOUSE)	0.974038
1456	4	0.945561	Collagen alpha-1(I) chain (CO1A1_MOUSE)	1.13743
1457	6	0.948981	Cadherin-13 (CAD13_MOUSE)	1.00201
1458	8	0.949113	Leukotriene A-4 hydrolase (LKHA4_MOUSE)	1.02741
1459	9	0.950296	ATP-dependent RNA helicase DDX3X (DDX3X_MOUSE)	0.997286
1460	3	0.950319	Protein FAM136A (F136A_MOUSE)	0.968283
1461	5	0.950366	Kynurenine--oxoglutarate transaminase 3 (KAT3_MOUSE)	1.01269
1462	2	0.950561	Very-long-chain (3R)-3-hydroxyacyl-[acyl-carrier protein] dehydratase 1 (HACD1_MOUSE)	0.979424
1463	2	0.952074	Glutaredoxin-related protein 5, mitochondrial (GLRX5_MOUSE)	0.987293
1464	10	0.952404	Enoyl-CoA delta isomerase 1, mitochondrial (ECI1_MOUSE)	1.00031
1465	5	0.953936	Importin subunit alpha-3 (IMA3_MOUSE)	0.982116
1466	5	0.955391	CapZ-interacting protein (CPZIP_MOUSE)	0.999015
1467	2	0.956198	Ribosome-recycling factor, mitochondrial (RRFM_MOUSE)	1.10699
1468	2	0.956585	Ribonuclease UK114 (UK114_MOUSE)	0.834844
1469	17	0.957146	Acetyl-CoA carboxylase 1 (ACACA_MOUSE)	0.979235
1470	2	0.958454	Phospholysine phosphohistidine inorganic pyrophosphate phosphatase (LHPP_MOUSE)	0.885042
1471	5	0.960027	Reticulon-4-interacting protein 1, mitochondrial (RT4I1_MOUSE)	0.999306
1472	12	0.961468	Thioredoxin-dependent peroxide reductase, mitochondrial (PRDX3_MOUSE)	1.00893
1473	5	0.96241	Exportin-2 (XPO2_MOUSE)	0.969102
1474	2	0.96371	Mitochondrial import inner membrane translocase subunit Tim8 A (TIM8A_MOUSE)	1.04581
1475	4	0.963717	COP9 signalosome complex subunit 6 (CSN6_MOUSE)	0.997198
1476	4	0.965068	NEDD8-conjugating enzyme Ubc12 (UBC12_MOUSE)	1.00023
1477	31	0.966833	Glycogen [starch] synthase, muscle (GYS1_MOUSE)	1.00988
1478	2	0.968608	Signal recognition particle receptor subunit alpha (SRPR_MOUSE)	0.998445
1479	6	0.968836	Glycerol-3-phosphate dehydrogenase 1-like protein (GPD1L_MOUSE)	1.00122
1480	4	0.96891	Vesicle-trafficking protein SEC22b (SC22B_MOUSE)	1.00765
1481	2	0.969237	Serine protease HTRA2, mitochondrial (HTRA2_MOUSE)	1.00796
1482	27	0.970199	Pyruvate dehydrogenase E1 component subunit beta, mitochondrial (ODPB_MOUSE)	1.00861
1483	6	0.97107	Lamina-associated polypeptide 2, isoforms beta/delta/epsilon/gamma (LAP2B_MOUSE)	0.927623
1484	34	0.971817	Transitional endoplasmic reticulum ATPase (TERA_MOUSE)	1.00634
1485	9	0.971925	Glyoxylate reductase/hydroxypyruvate reductase (GRHPR_MOUSE)	0.971776
1486	7	0.971953	Alanine--tRNA ligase, cytoplasmic (SYAC_MOUSE)	1.01533
1487	20	0.972602	Carnitine O-acetyltransferase (CACP_MOUSE)	1.00112
1488	2	0.972614	3-oxoacyl-[acyl-carrier-protein] synthase, mitochondrial (OXSM_MOUSE)	0.999954
1489	13	0.973347	Isocitrate dehydrogenase [NAD] subunit gamma 1, mitochondrial (IDHG1_MOUSE)	1.00895
1490	3	0.974021	Iron-sulfur cluster assembly 2 homolog, mitochondrial (ISCA2_MOUSE)	0.997237
1491	13	0.974717	Delta(3,5)-Delta(2,4)-dienoyl-CoA isomerase, mitochondrial (ECH1_MOUSE)	1.01937
1492	2	0.975954	NADH dehydrogenase [ubiquinone] 1 beta subcomplex subunit 2, mitochondrial (NDUB2_MOUSE)	1.00412
1493	6	0.975958	Apolipoprotein O-like (APOOL_MOUSE)	1.00346
1494	30	0.976176	Aspartate aminotransferase, cytoplasmic (AATC_MOUSE)	0.999569
1495	7	0.979008	ADP/ATP translocase 2 (ADT2_MOUSE)	0.984554
1496	2	0.97936	Glycogen synthase kinase-3 beta (GSK3B_MOUSE)	0.995879
1497	6	0.979857	NADH dehydrogenase [ubiquinone] iron-sulfur protein 6, mitochondrial (NDUS6_MOUSE)	1.02147
1498	12	0.979972	Calnexin (CALX_MOUSE)	1.1223
1499	2	0.980583	Serine/threonine-protein phosphatase PP1-gamma catalytic subunit (PP1G_MOUSE)	0.996928
1500	3	0.980855	Protein diaphanous homolog 1 (DIAP1_MOUSE)	1.07564
1501	8	0.981986	Peptidyl-prolyl cis-trans isomerase D (PPID_MOUSE)	0.995538
1502	2	0.984288	Aquaporin-1 (AQP1_MOUSE)	0.967368
1503	25	0.985553	Sarcoplasmic/endoplasmic reticulum calcium ATPase 2 (AT2A2_MOUSE)	0.996734
1504	7	0.986096	Reticulon-2 (RTN2_MOUSE)	1.006
1505	3	0.987599	Ras-related protein Rab-5B (RAB5B_MOUSE)	1.03227
1506	2	0.988306	Vacuolar protein sorting-associated protein 37C (VP37C_MOUSE)	1.00775
1507	5	0.988325	Cartilage oligomeric matrix protein (COMP_MOUSE)	0.664262
1508	2	0.989057	Phosphotriesterase-related protein (PTER_MOUSE)	0.985718
1509	2	0.992005	Protein transport protein Sec61 subunit beta (SC61B_MOUSE)	0.998255
1510	23	0.993824	L-lactate dehydrogenase B chain (LDHB_MOUSE)	0.990251
1511	31	0.994146	Talin-1 (TLN1_MOUSE)	1.00859
1512	4	0.99433	Mitochondrial fission factor (MFF_MOUSE)	0.990805
1513	6	0.995146	Lamin-B2 (LMNB2_MOUSE)	1.00328
1514	2	0.996638	Tight junction protein ZO-1 (ZO1_MOUSE)	0.987222
1515	3	0.999186	Dual specificity mitogen-activated protein kinase kinase 3 (MP2K3_MOUSE)	0.989391
1516	7	0.999524	Adenosine kinase (ADK_MOUSE)	0.994028
1517	2	0.999666	Signal recognition particle 54 kDa protein (SRP54_MOUSE)	1.00181
